# Supplementary material for: Variability of the Sheep Lung Microbiota
Source: Appl Environ Microbiol. 2016 May 16;82(11):3225–38. doi: 10.1128/AEM.00540-16 (PMC4959240; doi:10.1128/AEM.00540-16)
Supplement: Supplemental material [file AEM.00540-16_zam999117158sd2.xlsx]

## Sheet: Samples
Dataset S1: Bacterial OTUs, sequenced by Miseq, assigned to samples taken from sheep lungs and controls. OTUs were assigned and classified using MOTHUR http://www.mothur.org/wiki/Main_Page
The taxonomy assigned to these OTUs can be located under the tab 'OTU taxonomy'.
This dataset was used in the paper 'Exploring the Variability of the Sheep Lung Microbiota ' to examine the relationships between samples in terms of their bacterial communities.
Italicised samples were included on the same Miseq run whereas non-italicised samples were included on a separate run.
The undiluted mock community control, which was sequenced by Miseq, can be found in Dataset S2 as it was bioinformatically processed alongside these samples.
Samples	Otu0001	Otu0002	Otu0003	Otu0004	Otu0005	Otu0006	Otu0007	Otu0008	Otu0009	Otu0010	Otu0011	Otu0012	Otu0013	Otu0014	Otu0015	Otu0016	Otu0017	Otu0018	Otu0019	Otu0020	Otu0021	Otu0022	Otu0023	Otu0024	Otu0025	Otu0026	Otu0027	Otu0028	Otu0029	Otu0030	Otu0031	Otu0032	Otu0033	Otu0034	Otu0035	Otu0037	Otu0038	Otu0039	Otu0040	Otu0041	Otu0042	Otu0043	Otu0044	Otu0045	Otu0046	Otu0047	Otu0048	Otu0049	Otu0050
2D618 RA Baseline	3660	3057	5356	1155	34	874	466	206	26	1981	377	14	265	4	0	979	46	9	54	43	292	92	10	46	35	1361	47	1557	0	0	0	1	31	0	42	10	520	3105	1	4	0	1	86	0	0	0	85	2	383
2D618 RCD Baseline	6879	45619	21321	1772	80	666	1748	1374	110	1776	189	43	4066	877	1	186	533	1312	1064	424	25	99	624	181	1694	874	1309	5565	239	0	8	617	88	0	154	35	1928	1692	1162	31	228	355	1722	8	410	17	477	17	4314
2D618 LCD Baseline	5091	21161	10748	404	81	340	125	260	806	2933	6400	363	2126	1716	2	11440	129	176	368	166	1483	0	1218	510	15	764	644	1744	0	0	11	62	40	0	100	49	1	1717	8	0	13	664	1482	1	542	6	396	400	1962
2S066 RA Baseline	946	451	4	326	63	292	298	17	2667	10885	2098	155	9273	83	119	1801	57	2598	721	355	489	0	24710	710	790	24	409	303	0	348	455	3717	4	0	0	1	0	98	17	0	4	2	1569	0	1	0	18	2	237
2S066 RCD Baseline	6273	16735	23647	1229	60	743	468	41	21	9509	3379	4	633	1	0	10055	138	2161	513	697	550	0	785	237	640	5739	0	1902	0	2	0	1	25	0	534	0	1377	139	0	0	207	760	631	0	0	0	0	2	889
2S066 LCD Baseline	3	6	3950	416	4477	1702	304	24	2429	9	774	12	338	978	3	409	46	4	173524	7	224	0	689	474	1046	124	1	0	0	0	5	1	1	0	56	0	1	209	0	0	3	0	0	0	1	0	10	19	1
2D619 RA Baseline	3498	2627	10301	66	279	205	2609	55	774	25718	1951	123	2	1103	3	9568	135	38	3433	23	1510	0	8	1980	3	37	0	838	2	1	1616	1	44	0	2	0	5820	69	0	0	22	2146	0	1268	0	0	937	2	1
2D619 RCD Baseline	5431	4594	15	3	50	106	9	28	13	19217	6466	0	5804	93	0	9361	1	108	1619	8	1207	884	4	1054	1	2	0	1318	0	9	5007	2722	16	0	0	0	0	151	2	0	25	1238	0	1	0	40	1	1	1698
2D619 LCD Baseline	3	4	3	6466	2	129	783	2404	7254	27557	36940	4	12393	1	2	18276	43	14	5	2708	8813	0	6627	7476	5170	3	1	0	0	0	0	6088	10	0	8927	0	1	0	494	0	0	1	0	0	0	0	23	1	0
2D620 RA Baseline	1863	7777	10096	245	522	1146	601	450	57	2029	542	8	14695	0	2	2213	66	2190	574	40	163	0	36569	120	8	0	4	2242	2	5454	0	6826	17	0	250	0	1832	0	2	0	2	1080	2222	24	680	0	21	64	373
2D620 RCD Baseline	10858	19673	21820	91	174	56	3043	13	7	16185	4329	3	1	0	1	5676	23	5426	5140	1	222	0	2	329	3	0	3	0	1	16890	0	1	12	0	139	2	1	0	0	0	2	13	1	1	2	0	17	0	2
2D620 LCD Baseline	4227	46341	37446	1073	27	123	2345	19	9131	4782	2761	1	4197	324	6	11345	429	32	1043	18	1364	0	774	791	13832	24	1620	958	3	4	0	1753	56	0	4	0	6157	0	2906	1	898	1910	2568	8	119	0	2	4	859
2D644 RA Baseline	8	2924	7878	3418	424	141	1409	85	446	1	8870	6	4	0	0	11895	487	101	5063	11	2453	0	1040	1330	9729	141	1436	8	0	0	1	0	35	0	1	2	7979	0	1	0	1	1	1256	2	0	0	4	2	1304
2D644 RCD Baseline	12467	20230	24991	6610	132	199	2564	117	79	1320	1993	9	2643	925	4	4754	250	6016	834	290	3541	0	0	516	4994	2656	1	5537	0	1	9	3750	50	0	9	1085	608	0	0	0	289	25	1608	534	0	0	109	7	582
2D644 LCD Baseline	250	7750	17835	1350	365	1838	4940	270	232	1990	13791	5	6500	2746	0	7093	138	158	1777	35	6223	0	3684	2540	2476	0	0	1567	0	2421	10	4583	97	0	9	1	2	264	14	0	22	2	1	127	1377	0	285	51	2476
2D645 RA Baseline	2	4	2209	45	86	376	2238	974	948	33554	20881	2	3	1	4	14174	240	1	356	4	7132	0	2	4603	3	2105	0	0	2	0	1	0	25	556	1	0	2	252	1752	0	0	0	0	2	0	145	4	3	0
2D645 RCD Baseline	7	7964	15000	11371	232	78	11	48	608	9	2683	4	4824	122	3	5220	312	91	4567	3171	2539	0	1	1766	13298	2	2	3	5	1	3	118	36	0	26	1	2	3	0	0	7	2	8145	641	0	0	1	4	2767
2D645 LCD Baseline	2532	2150	3716	2162	81	625	1238	194	80280	20728	10454	2	7373	1487	5	10767	869	100	1720	1965	3864	0	1749	1223	3098	1	1	1	4	0	15	169	77	0	1	55	4	1	1	445	22	2	1231	137	0	0	1047	31	10
2D618 RA One Month	11	44	22271	763	522	242	36184	306	161	2	4958	1	167	3	1846	5369	474	3778	12065	5	1814	0	1	1790	13401	2	5275	1	2	3	3	5001	54	0	9	0	5	10	1	0	1	3571	2	0	1704	0	4	28	5
2D618 RCD One Month	36932	2017	6447	1322	5456	604	9359	477	2007	3104	2216	4	10014	0	10670	16	41	13485	78356	15	87	0	4	568	14	5	6693	1	4	0	233	6921	73	0	114	456	2004	6	0	0	15	425	9	2331	3766	0	138	20	759
2D618 LCD One Month	31653	31350	16654	1820	102	840	23943	1241	1679	2	1609	607	7185	12	1548	11	239	6737	687	24	1285	0	2	156	21	83	10653	2086	1243	0	0	3626	115	0	71	14	1739	5	3	0	2	4009	107	2925	4342	0	58	22	0
2S066 RA One Month	14233	6185	6440	86	61	60	3535	19	3072	5	74697	6543	4	1	3679	2514	1149	198	2226	0	393	0	16788	1083	63559	4	1	3	0	0	7	1	7	0	0	0	2	0	2	0	0	6	9	1	0	0	0	2	2
2S066 RCD One Month	8752	11178	6219	12644	1335	237	40738	8119	30	9	2228	357	5912	24	10136	3825	654	4739	40063	8	3125	0	3085	2300	23	19	1	4705	2	0	1	221	14	0	0	253	3	0	4	0	4	5	70	70	2117	0	3	10	1
2S066 LCD One Month	10110	3870	16581	220	142	146	15933	2284	247	7	2355	4686	1631	77	5282	20	54	50	5960	11	1376	0	5	3497	21	7731	2	3118	0	0	5	72	12	1	0	600	2	0	12	0	6	3	1	26	3711	0	0	9	0
2D619 RA One Month	2332	2263	4526	59	16	290	4549	47	173	1279	27752	81	4692	36	4855	1164	193	3850	545	4	1088	0	11572	231	9317	0	2420	1	1	0	7	5255	11	0	14497	0	3	0	1	0	3	1	39	1809	0	0	28	6	0
2D619 RCD One Month	14948	6094	6847	4337	16	246	20489	69	28	5508	5087	120	2983	35	5060	22	8	18739	614	12	93	0	33269	357	7	52	4473	1	0	0	2	2107	16	0	6516	1	3077	1	4	0	2	17240	10	1987	0	0	1	2	0
2D619 LCD One Month	22	7452	2660	58	52	71	8237	12	182	13	14236	202	11	4	8154	12302	33	7	1958	3344	556	0	14415	447	8004	0	1730	2	0	0	0	6	5	0	1571	27	6	1	8	0	1	7	3	1594	0	44	0	14	1
2D620 RA One Month	41966	43908	25734	12188	1410	116	16678	133	443	11	7980	3253	4663	9	13029	23	128	5	13271	1	1009	0	10	2382	913	0	6593	1	0	0	1970	8	32	0	15278	198	9	1	5	0	1459	2	8	4551	8426	0	2454	18	6449
2D620 RCD One Month	22	38	31	191	84	34	21041	268	17	11	8691	10090	7	0	6619	21	4	4	2653	8	111	0	7	1	9	0	11	1	0	2	134	2	0	0	91016	63	5	0	2	0	6	1	105	0	11211	0	196	9	0
2D620 LCD One Month	11	22	27	3350	2	613	206577	135	36	1	1525	46	2	1	1154	4	1	20	1	9	11	0	2084	1	4	0	36150	1	2	0	0	3	2	0	2	0	2	2	4	0	0	4	990	2	2	0	4	5	18
2D644 RA One Month	9688	20688	28	365	305	447	11787	194	4782	7899	1022	774	10653	45	4	3473	144	115	3429	63	1041	0	0	7380	62	1	3	1	0	0	11	4935	29	0	3	1	5	0	3	0	6	0	4537	15	0	0	147	8	1
2D644 RCD One Month	5558	3442	5326	862	656	742	32671	2176	627	4	9473	635	5558	2	4521	13	131	300	6470	3368	231	0	4	2704	6077	2	5	4187	1	0	557	4525	33	0	23824	2847	5	1	88	0	36	1	3	863	2343	0	119	26	1
2D644 LCD One Month	19956	9603	7991	5929	690	391	14059	303	109	5	8955	29525	11935	2437	6088	18	60	2488	12632	1	2686	0	1	3157	1928	0	4	3	0	0	8	92	53	0	6424	142	2435	1	311	0	7	3	104	1400	1	0	2	26	1
2D645 RA One Month	12626	54	24543	449	7	215	19327	419	12019	10	3757	8	3458	6736	18152	12	297	145	4	2130	3420	0	4543	7	7060	2	3593	3	4	1	35	6	50	2	647	3	9793	3	4	0	25	10335	8	785	0	0	160	15	1
2D645 RCD One Month	5608	40	45	259	326	295	7659	140	57	7	10058	11957	4901	682	3512	13	3	23	5299	35	1856	0	1	2889	20	2	3	1	87057	0	19714	7266	318	0	2	560	6	3	4	0	263	3	5	2636	1	0	26	105	1
2D645 LCD One Month	14757	45	39	177	1531	172	15283	285	39	9	17975	29594	7	12	17263	16	8	141	20452	15	170	0	3	5556	17	2	5	2	5	0	5	5	21	9669	0	1	6	2	5	0	1116	1	5	621	0	1	6	4	0
*2D618 RA Three Months	2802	469	892	106	86	34	3225	25	4649	1	322	0	411	20	0	1	35	5	1432	16	7	948	0	551	969	0	587	10	0	0	284	1	17	0	0	0	1	0	0	1244	6	0	19	0	0	0	3	4	0
2D618 RCD Three Months	772	684	560	13	48	138	575	112	132	1	5957	0	4259	0	3461	1221	3305	1146	1372	0	989	528	0	3838	3	1	0	0	0	0	0	10	1	1	1	0	0	0	1	1967	0	0	0	4	0	1	14	0	0
2D618 LCD Three Months	9	13	2183	98	818	6628	4623	2207	6250	0	581	0	3	1	0	5	133	2	13550	1196	764	783	3633	7198	3094	0	0	2	0	0	1	2	27	3	0	123	1407	53	0	1771	0	0	3	0	0	0	1	14	1
2S066 RA Three Months	20751	10905	11888	3207	43	66	7978	168	15	1	3752	0	5369	1	1230	6	28	8	2763	9397	768	1341	0	1076	4	8798	3	2447	0	0	0	8	5	6	1074	0	3	0	4	3698	1	0	0	15	2978	0	105	5	0
2S066 RCD Three Months	3300	27159	10061	3121	12	24	6168	38	9	3	447	0	3	0	0	1438	28	57	698	4993	657	994	0	1659	4	61	0	0	0	0	1	0	5	0	0	0	6	0	3	3884	2	0	17	0	0	0	54	0	0
2S066 LCD Three Months	4274	11264	7569	6084	30	95	3194	32	7011	2	859	0	8691	2	0	4	48	10533	1249	2010	6	1	3057	4634	8	3	1318	2235	3407	0	0	5	12	0	0	131	1	0	22	2662	0	6111	2	0	0	1	31	2	1375
*2D619 RA Three Months	501123	152891	202855	13946	117	6019	261768	9194	10672	4	3084	0	25266	217	0	7	2698	9092	1259	62	145	3248	2	9788	200	1	3	39550	0	0	237	16738	1486	0	250	898	41337	0	3	11799	13	15782	26454	9149	11208	0	1127	48	21578
2D619 RCD Three Months	6604	9641	7402	3173	23	24	11308	59	1680	1	370	0	517	1539	0	8	123	8	1559	1093	436	0	12	3989	2156	0	1457	5133	0	0	15	0	5	0	268	0	4605	0	5	4511	1	0	3	3	885	0	9	1	7
2D619 LCD Three Months	17263	11499	24992	4727	304	138	20220	134	74	3	1270	0	5835	0	1783	4	61	45	11880	28	10	799	23	5452	7	0	0	2	0	0	71	26	14	0	743	0	6748	0	9	5034	6	6477	9	28	1	0	17	6	1021
2D620 RA Three Months	7982	5812	6691	658	4	87	5266	47	10	0	1013	0	2818	172	358	1	24	2341	150	3	200	314	825	213	2	10	269	349	0	124	3	2524	1	0	0	2	0	3	0	1149	1	0	1216	3312	384	0	3	4	2201
2D620 RCD Three Months	4340	11334	10321	773	5	43	4788	16	9	4	761	0	7299	0	0	1	20	1649	234	1	1	309	0	384	5	21	0	0	0	0	1	3750	11	0	1	0	3	0	1	2562	0	1	2704	1	1484	1	2	0	421
2D620 LCD Three Months	18471	18	10890	68	13	28	7830	50	285	0	921	0	2024	4	2990	1	44	2345	794	1844	923	2643	2	721	24252	0	1	0	0	0	0	1	7	0	0	0	0	0	5	3253	1	9	2047	0	0	0	6	1	0
2D644 RA Three Months	10215	23328	8964	5887	1	137	6149	1608	116	3	2588	0	7	24	0	4	109	93	0	17607	884	2762	2	300	11	0	2181	1	0	0	672	1	17	1	754	0	0	0	2	4928	4	15764	2	0	0	89	146	3	0
2D644 RCD Three Months	3734	10837	7	2185	51	245	4366	189	5	4	1021	0	15420	0	0	0	6	100	0	1769	2056	1	0	431	5	33	0	1793	0	0	1	135	0	0	1	0	1	0	0	4110	1	2	44	0	0	1	79	0	1
2D644 LCD Three Months	8486	16712	17032	3910	1	526	6607	445	76	2	1518	0	13725	2	2248	1	192	235	2	275	751	2608	1	638	19	5	1226	5518	0	0	1	2927	213	1	431	73	0	0	6	2371	0	4	3624	0	4069	1	59	19	3984
2D645 RA Three Months	20025	8268	13462	5984	721	189	20310	333	27	5	659	0	2768	1	5416	3	53	7	59	10997	33	3	0	1107	4	1	0	1526	0	0	0	1	20	0	7	0	4	2	5	8036	0	0	0	160	4640	1	21	2	4527
2D645 RCD Three Months	22573	952	2830	547	8	289	9077	194	11	0	180	0	9852	1	1	0	5	4917	214	1493	193	2	0	286	3	18	595	2	0	241	0	914	20	0	0	8	1179	0	0	824	0	1843	1874	4	2177	0	6	0	2572
2D645 LCD Three Months	4956	15686	24730	5201	1	248	6709	6380	55	2	8	0	3014	1	0	7	155	4357	1	16	1161	0	2	3	9	0	0	13794	0	0	0	8	43	0	0	0	3	0	5	8331	0	2	25	0	3980	0	3	0	3722
Extraction Kit Control (09/01/2014)	2	16	13	886	827	337	39060	114	11	3328	2231	7636	10	2	2582	4	386	4	13603	36	29	0	1	734	3863	1	2139	0	0	2	25	0	2	0	0	1	2	0	0	990	2	0	6	3	1	0	21	1	0
Extraction Kit Control (23/07/2014)	0	4	5	4	68	95	4	243	25	0	0	0	0	450	3	0	2	2	1133	63	0	2236	5	423	0	42	0	1	0	1	1251	0	0	1	0	1	0	28	860	3440	23	0	0	0	0	0	80	12	0
Nuclease Free Water Control (09/01/2014)	16	92	74	8583	2	80	9	67	9	20	32779	4	12	5	37370	18	14	1	6	0	514	1	4	10428	24	427	3	3	0	0	34	9	0	0	0	0	14	4	7	0	3	5	7	112	1	0	0	6	4
Nuclease Free Water Control (24/01/2014)	9	32	27	1182	21	593	13252	231	10052	4	215	7	7	6115	13596	7	606	12	5	303	22	0	19	0	23	4	2	2	0	0	7480	4	7	0	1	0	12	3	329	0	399	3	3	0	1	0	46	228	2
Nuclease Free Water Control (28/01/2014)	4	51	40	162	1	117	5327	242	30	5	3834	0	7	7019	12302	13	12	0	6	136	69	1	4	2543	15	1	1	3	0	0	1002	3	11	0	0	0	12	4	4	0	61	0	2	1	0	0	0	53	4
Positive Pseudomonas Control (09/01/2014)	1	1	2	3	6	81	2	7	0	5	9	0	1	11083	23	4	0	1	1	0	2	0	0	0	1	2	0	0	0	0	283430	1	0	0	0	0	0	0	0	0	2903	0	0	0	1	0	0	768	2
Positive Pseudomonas Control (24/01/2014)	1	1	2	3	14	85	6	13	7	1	4	1	0	6816	14	0	3	6	1	3	1	0	2	3	1	1	2	0	0	0	193977	2	1	0	1	0	2	0	0	0	2601	1	3	0	0	0	0	695	1
* Sequenced on a separate Miseq run due to low read numbers
[truncated: 876 more columns]

## Sheet: OTU taxonomy
OTU	Size	Taxonomy
Otu0001	1672885	k__Bacteria(100);p__Firmicutes(100);c__Bacilli(100);o__Bacillales(100);f__Staphylococcaceae(100);g__Jeotgalicoccus(100);s__psychrophilus(100);
Otu0002	1374696	k__Bacteria(100);p__Firmicutes(100);c__Bacilli(100);o__Bacillales(100);f__Staphylococcaceae(100);g__Staphylococcus(100);s__equorum(100);
Otu0003	1305421	k__Bacteria(100);p__Firmicutes(100);c__Bacilli(100);o__Bacillales(100);f__Staphylococcaceae(100);g__Staphylococcus(100);s__sciuri(100);
Otu0004	399023	k__Bacteria(100);p__Actinobacteria(100);c__Actinobacteria(100);o__Actinomycetales(100);f__Corynebacteriaceae(100);g__Corynebacterium(100);unclassified(100);
Otu0005	65119	k__Bacteria(100);p__Proteobacteria(100);c__Gammaproteobacteria(100);o__Enterobacteriales(100);f__Enterobacteriaceae(100);unclassified(100);unclassified(100);
Otu0006	67650	k__Bacteria(100);unclassified(100);unclassified(100);unclassified(100);unclassified(100);unclassified(100);unclassified(100);
Otu0007	1522150	k__Bacteria(100);p__Actinobacteria(100);c__Actinobacteria(100);o__Actinomycetales(100);f__Corynebacteriaceae(100);g__Corynebacterium(100);s__(100);
Otu0008	77201	k__Bacteria(100);p__Actinobacteria(100);c__Actinobacteria(100);o__Actinomycetales(100);unclassified(100);unclassified(100);unclassified(100);
Otu0009	225842	k__Bacteria(100);p__Firmicutes(100);c__Bacilli(100);unclassified(100);unclassified(100);unclassified(100);unclassified(100);
Otu0010	382915	k__Bacteria(100);p__Firmicutes(100);c__Bacilli(100);o__Bacillales(100);f__Alicyclobacillaceae(100);g__Alicyclobacillus(100);s__(100);
Otu0011	485696	k__Bacteria(100);p__Firmicutes(100);c__Bacilli(100);o__Lactobacillales(100);f__Streptococcaceae(100);g__Streptococcus(100);s__(100);
Otu0012	161523	k__Bacteria(100);p__Actinobacteria(100);c__Actinobacteria(100);o__Actinomycetales(100);f__Mycobacteriaceae(100);g__Mycobacterium(100);s__llatzerense(100);
Otu0013	331295	k__Bacteria(100);p__Firmicutes(100);c__Clostridia(100);o__Clostridiales(100);f__Ruminococcaceae(100);g__(100);s__(100);
Otu0014	78042	k__Bacteria(100);p__Proteobacteria(100);c__Gammaproteobacteria(100);o__Pseudomonadales(100);f__Pseudomonadaceae(100);g__Pseudomonas(100);unclassified(100);
Otu0015	240258	k__Bacteria(100);p__Actinobacteria(100);c__Actinobacteria(100);o__Actinomycetales(100);f__Corynebacteriaceae(100);g__Corynebacterium(100);s__kroppenstedtii(100);
Otu0016	312039	k__Bacteria(100);p__Firmicutes(100);c__Bacilli(100);o__Lactobacillales(100);f__Carnobacteriaceae(100);g__Granulicatella(100);s__(100);
Otu0017	48178	k__Bacteria(100);p__Firmicutes(100);c__Bacilli(100);o__Bacillales(100);f__Staphylococcaceae(100);g__Staphylococcus(100);unclassified(100);
Otu0018	213903	k__Bacteria(100);p__Firmicutes(100);c__Clostridia(100);o__Clostridiales(100);unclassified(100);unclassified(100);unclassified(100);
Otu0019	836444	k__Bacteria(100);p__Proteobacteria(100);c__Gammaproteobacteria(100);o__Enterobacteriales(100);f__Enterobacteriaceae(100);g__(100);s__(100);
Otu0020	260943	k__Bacteria(100);p__Proteobacteria(100);c__Betaproteobacteria(100);o__Burkholderiales(100);f__Comamonadaceae(100);unclassified(100);unclassified(100);
Otu0021	102419	k__Bacteria(100);p__Firmicutes(100);c__Bacilli(100);o__Lactobacillales(100);f__Streptococcaceae(100);g__Streptococcus(100);unclassified(100);
Otu0022	319773	k__Bacteria(100);p__Proteobacteria(100);c__Betaproteobacteria(100);o__Burkholderiales(100);f__Comamonadaceae(100);g__Comamonas(100);s__(100);
Otu0023	254445	k__Bacteria(100);p__Bacteroidetes(100);c__Bacteroidia(100);o__Bacteroidales(100);f__Prevotellaceae(100);g__Prevotella(100);s__(100);
Otu0024	207284	k__Bacteria(100);p__Actinobacteria(100);c__Actinobacteria(100);o__Actinomycetales(100);f__Propionibacteriaceae(100);g__Propionibacterium(100);s__acnes(100);
Otu0025	299150	k__Bacteria(100);p__Firmicutes(100);c__Bacilli(100);o__Bacillales(100);f__Staphylococcaceae(100);g__Staphylococcus(100);s__(100);
Otu0026	57464	k__Bacteria(100);p__Proteobacteria(100);c__Alphaproteobacteria(100);o__Caulobacterales(100);f__Caulobacteraceae(100);unclassified(100);unclassified(100);
Otu0027	149712	k__Bacteria(100);p__Firmicutes(100);c__Bacilli(100);o__Lactobacillales(100);f__Aerococcaceae(100);g__Facklamia(100);s__(100);
Otu0028	317911	k__Bacteria(100);p__Actinobacteria(100);c__Actinobacteria(100);o__Actinomycetales(100);f__Dermabacteraceae(100);g__Brachybacterium(100);s__(100);
Otu0029	129488	k__Bacteria(100);p__Firmicutes(100);c__Bacilli(100);o__Bacillales(100);f__Planococcaceae(100);g__Solibacillus(100);s__(100);
Otu0030	250199	k__Bacteria(100);p__Bacteroidetes(100);c__Bacteroidia(100);o__Bacteroidales(100);f__Bacteroidaceae(100);g__Bacteroides(100);s__(100);
Otu0031	563004	k__Bacteria(100);p__Proteobacteria(100);c__Gammaproteobacteria(100);o__Pseudomonadales(100);f__Pseudomonadaceae(100);g__Pseudomonas(100);s__(100);
Otu0032	124440	k__Bacteria(100);p__Firmicutes(100);c__Clostridia(100);o__Clostridiales(100);f__Ruminococcaceae(100);unclassified(100);unclassified(100);
Otu0033	11928	k__Bacteria(100);p__Firmicutes(100);c__Bacilli(100);o__Bacillales(100);unclassified(100);unclassified(100);unclassified(100);
Otu0034	276525	k__Bacteria(100);p__Thermi(100);c__Deinococci(100);o__Deinococcales(100);f__Deinococcaceae(100);g__Deinococcus(100);s__(100);
Otu0035	173831	k__Bacteria(100);p__Proteobacteria(100);c__Gammaproteobacteria(100);o__Pasteurellales(100);f__Pasteurellaceae(100);g__Bibersteinia(100);s__(100);
Otu0037	16438	k__Bacteria(100);p__Firmicutes(100);c__Bacilli(100);o__Bacillales(100);f__Planococcaceae(100);unclassified(100);unclassified(100);
Otu0038	119786	k__Bacteria(100);p__Firmicutes(100);c__Bacilli(100);o__Bacillales(100);f__Staphylococcaceae(100);g__Salinicoccus(100);s__(100);
Otu0039	8260	k__Bacteria(100);p__Proteobacteria(100);c__Betaproteobacteria(100);o__Burkholderiales(100);f__Burkholderiaceae(100);g__Burkholderia(100);s__graminis(100);
Otu0040	109389	k__Bacteria(100);p__Proteobacteria(100);c__Alphaproteobacteria(100);o__Rhodobacterales(100);f__Rhodobacteraceae(100);g__Paracoccus(100);unclassified(100);
Otu0041	299551	k__Bacteria(100);p__Proteobacteria(100);c__Alphaproteobacteria(100);o__Sphingomonadales(100);f__Sphingomonadaceae(100);g__Sphingobium(100);s__yanoikuyae(100);
Otu0042	12704	k__Bacteria(100);p__Proteobacteria(100);c__Gammaproteobacteria(100);o__Pseudomonadales(100);f__Pseudomonadaceae(100);unclassified(100);unclassified(100);
Otu0043	131964	k__Bacteria(100);p__Firmicutes(100);c__Clostridia(100);o__Clostridiales(100);f__Peptostreptococcaceae(100);g__(100);s__(100);
Otu0044	101756	k__Bacteria(100);p__Firmicutes(100);c__Clostridia(100);o__Clostridiales(100);f__(100);g__(100);s__(100);
Otu0045	41292	k__Bacteria(100);p__Proteobacteria(100);c__Betaproteobacteria(100);o__Neisseriales(100);f__Neisseriaceae(100);unclassified(100);unclassified(100);
Otu0046	128434	k__Bacteria(100);p__Firmicutes(100);c__Bacilli(100);o__Lactobacillales(100);f__Aerococcaceae(100);g__(100);s__(100);
Otu0047	8960	k__Bacteria(100);p__Actinobacteria(100);c__Actinobacteria(100);o__Actinomycetales(100);f__Streptomycetaceae(100);g__Streptomyces(100);unclassified(100);
Otu0048	11852	k__Bacteria(100);p__Actinobacteria(100);c__Actinobacteria(100);o__Actinomycetales(100);f__Micrococcaceae(100);unclassified(100);unclassified(100);
Otu0049	18697	k__Bacteria(100);p__Proteobacteria(100);c__Gammaproteobacteria(100);unclassified(100);unclassified(100);unclassified(100);unclassified(100);
Otu0050	144820	k__Bacteria(100);p__Actinobacteria(100);c__Actinobacteria(100);o__Actinomycetales(100);f__Brevibacteriaceae(100);g__Brevibacterium(100);s__(100);
Otu0051	5469	k__Bacteria(100);p__Proteobacteria(100);c__Betaproteobacteria(100);unclassified(100);unclassified(100);unclassified(100);unclassified(100);
Otu0052	150190	k__Bacteria(100);p__Actinobacteria(100);c__Actinobacteria(100);o__Actinomycetales(100);f__Microbacteriaceae(100);unclassified(100);unclassified(100);
Otu0053	9775	k__Bacteria(100);p__Firmicutes(100);unclassified(100);unclassified(100);unclassified(100);unclassified(100);unclassified(100);
Otu0054	64071	k__Bacteria(100);p__Actinobacteria(100);c__Actinobacteria(100);o__Actinomycetales(100);f__Actinomycetaceae(100);g__Actinomyces(100);s__(100);
Otu0055	72217	k__Bacteria(100);p__Bacteroidetes(100);c__Bacteroidia(100);o__Bacteroidales(100);f__Prevotellaceae(100);g__Prevotella(100);s__copri(100);
Otu0056	146853	k__Bacteria(100);p__Proteobacteria(100);c__Betaproteobacteria(100);o__Burkholderiales(100);f__Oxalobacteraceae(100);g__(100);s__(100);
Otu0057	5991	k__Bacteria(100);p__Firmicutes(100);c__Bacilli(100);o__Gemellales(100);f__(100);g__(100);s__(100);
Otu0058	18012	k__Bacteria(100);p__Firmicutes(100);c__Bacilli(100);o__Bacillales(100);f__Staphylococcaceae(100);unclassified(100);unclassified(100);
Otu0059	77172	k__Bacteria(100);p__Firmicutes(100);c__Clostridia(100);o__Clostridiales(100);f__Lachnospiraceae(100);unclassified(100);unclassified(100);
Otu0060	4956	k__Bacteria(100);p__Proteobacteria(100);unclassified(100);unclassified(100);unclassified(100);unclassified(100);unclassified(100);
Otu0061	43552	k__Bacteria(100);p__Proteobacteria(100);c__Betaproteobacteria(100);o__Burkholderiales(100);f__Oxalobacteraceae(100);unclassified(100);unclassified(100);
Otu0062	112198	k__Bacteria(100);p__Actinobacteria(100);c__Actinobacteria(100);o__Actinomycetales(100);f__Mycobacteriaceae(100);g__Mycobacterium(100);unclassified(100);
Otu0063	22505	k__Bacteria(100);p__Proteobacteria(100);c__Gammaproteobacteria(100);o__Pseudomonadales(100);f__Moraxellaceae(100);g__Acinetobacter(100);unclassified(100);
Otu0064	63778	k__Bacteria(100);p__Proteobacteria(100);c__Gammaproteobacteria(100);o__Pseudomonadales(100);f__Moraxellaceae(100);g__Acinetobacter(100);s__guillouiae(100);
Otu0065	38747	k__Bacteria(100);p__Proteobacteria(100);c__Betaproteobacteria(100);o__Neisseriales(100);f__Neisseriaceae(100);g__Neisseria(100);s__(100);
Otu0066	108571	k__Bacteria(100);p__Firmicutes(100);c__Bacilli(100);o__Lactobacillales(100);f__Streptococcaceae(100);g__Streptococcus(100);s__infantis(100);
Otu0067	149313	k__Bacteria(100);p__Proteobacteria(100);c__Betaproteobacteria(100);o__Neisseriales(100);f__Neisseriaceae(100);g__(100);s__(100);
Otu0068	85885	k__Bacteria(100);p__Proteobacteria(100);c__Gammaproteobacteria(100);o__Pasteurellales(100);f__Pasteurellaceae(100);unclassified(100);unclassified(100);
Otu0069	45621	k__Bacteria(100);p__Bacteroidetes(100);c__Flavobacteriia(100);o__Flavobacteriales(100);f__Flavobacteriaceae(100);unclassified(100);unclassified(100);
Otu0070	75898	k__Bacteria(100);p__Proteobacteria(100);c__Alphaproteobacteria(100);o__Rhodobacterales(100);f__Rhodobacteraceae(100);g__Rhodobacter(100);s__sphaeroides(100);
Otu0072	16438	k__Bacteria(100);p__Proteobacteria(100);c__Alphaproteobacteria(100);o__Caulobacterales(100);f__Caulobacteraceae(100);g__Brevundimonas(100);s__(100);
Otu0073	3545	k__Bacteria(100);p__Proteobacteria(100);c__Betaproteobacteria(100);o__Burkholderiales(100);f__Comamonadaceae(100);g__Comamonas(100);unclassified(100);
Otu0074	72875	k__Bacteria(100);p__Firmicutes(100);c__Bacilli(100);o__Turicibacterales(100);f__Turicibacteraceae(100);g__Turicibacter(100);s__(100);
Otu0075	37360	k__Bacteria(100);p__Actinobacteria(100);c__Actinobacteria(100);o__Actinomycetales(100);f__Microbacteriaceae(100);g__Microbacterium(100);unclassified(100);
Otu0076	49117	k__Bacteria(100);p__Actinobacteria(100);c__Actinobacteria(100);o__Actinomycetales(100);f__Microbacteriaceae(100);g__Clavibacter(100);s__michiganensis(100);
Otu0077	42951	k__Bacteria(100);p__Firmicutes(100);c__Bacilli(100);o__Bacillales(100);f__Staphylococcaceae(100);g__Staphylococcus(100);s__succinus(100);
Otu0078	11031	k__Bacteria(100);p__Firmicutes(100);c__Bacilli(100);o__Lactobacillales(100);f__Streptococcaceae(100);unclassified(100);unclassified(100);
Otu0079	33842	k__Bacteria(100);p__Firmicutes(100);c__Bacilli(100);o__Lactobacillales(100);f__Aerococcaceae(100);g__Abiotrophia(100);s__(100);
Otu0080	56131	k__Bacteria(100);p__Proteobacteria(100);c__Gammaproteobacteria(100);o__Pasteurellales(100);f__Pasteurellaceae(100);g__Mannheimia(100);s__(100);
Otu0081	48114	k__Bacteria(100);p__Actinobacteria(100);c__Actinobacteria(100);o__Actinomycetales(100);f__Nocardioidaceae(100);g__(100);s__(100);
Otu0082	288161	k__Bacteria(100);p__Firmicutes(100);c__Bacilli(100);o__Bacillales(100);f__Staphylococcaceae(100);g__Staphylococcus(100);s__epidermidis(100);
Otu0083	22453	k__Bacteria(100);p__Firmicutes(100);c__Clostridia(100);o__Clostridiales(100);f__Clostridiaceae(100);unclassified(100);unclassified(100);
Otu0084	23998	k__Bacteria(100);p__Firmicutes(100);c__Bacilli(100);o__Gemellales(100);f__Gemellaceae(100);unclassified(100);unclassified(100);
Otu0085	73081	k__Bacteria(100);p__Proteobacteria(100);c__Betaproteobacteria(100);o__Burkholderiales(100);f__Oxalobacteraceae(100);g__Ralstonia(100);s__(100);
Otu0086	85348	k__Bacteria(100);p__Proteobacteria(100);c__Betaproteobacteria(100);o__Burkholderiales(100);f__Comamonadaceae(100);g__Delftia(100);s__(100);
Otu0087	23179	k__Bacteria(100);p__Actinobacteria(100);c__Actinobacteria(100);o__Actinomycetales(100);f__Microbacteriaceae(100);g__Rathayibacter(100);s__caricis(100);
Otu0088	2990	k__Bacteria(100);p__Proteobacteria(100);c__Betaproteobacteria(100);o__Burkholderiales(100);f__Comamonadaceae(100);g__Pelomonas(100);unclassified(100);
Otu0089	50942	k__Bacteria(100);p__Firmicutes(100);c__Bacilli(100);o__Lactobacillales(100);f__Aerococcaceae(100);g__Aerococcus(100);s__(100);
Otu0090	128276	k__Bacteria(100);p__Proteobacteria(100);c__Alphaproteobacteria(100);o__Sphingomonadales(100);f__Sphingomonadaceae(100);g__Blastomonas(100);s__(100);
Otu0091	108850	k__Bacteria(100);p__Proteobacteria(100);c__Betaproteobacteria(100);o__Burkholderiales(100);f__Burkholderiaceae(100);g__Burkholderia(100);unclassified(100);
Otu0092	59670	k__Bacteria(100);p__Fusobacteria(100);c__Fusobacteriia(100);o__Fusobacteriales(100);f__Fusobacteriaceae(100);g__Fusobacterium(100);s__(100);
Otu0093	19072	k__Bacteria(100);p__Actinobacteria(100);c__Actinobacteria(100);o__Actinomycetales(100);f__Intrasporangiaceae(100);unclassified(100);unclassified(100);
Otu0094	7712	k__Bacteria(100);p__Acidobacteria(100);c__Acidobacteria-6(100);o__iii1-15(100);f__mb2424(100);g__(100);s__(100);
Otu0095	81157	k__Bacteria(100);p__Firmicutes(100);c__Bacilli(100);o__Bacillales(100);f__Planococcaceae(100);g__Planomicrobium(100);s__(100);
Otu0096	4553	k__Bacteria(100);p__Actinobacteria(100);c__Actinobacteria(100);o__Actinomycetales(100);f__Actinomycetaceae(100);g__Actinomyces(100);unclassified(100);
Otu0097	63465	k__Bacteria(100);p__Firmicutes(100);c__Clostridia(100);o__Clostridiales(100);f__Mogibacteriaceae(100);g__(100);s__(100);
Otu0098	50411	k__Bacteria(100);p__Firmicutes(100);c__Bacilli(100);o__Lactobacillales(100);f__Lactobacillaceae(100);g__Lactobacillus(100);s__(100);
Otu0099	44217	k__Bacteria(100);p__Firmicutes(100);c__Clostridia(100);o__Clostridiales(100);f__Tissierellaceae(100);g__Anaerococcus(100);s__(100);
Otu0100	2518	k__Bacteria(100);p__Proteobacteria(100);c__Alphaproteobacteria(100);o__Rhizobiales(100);f__Methylobacteriaceae(100);g__Methylobacterium(100);unclassified(100);
Otu0101	16402	k__Bacteria(100);p__Actinobacteria(100);c__Actinobacteria(100);o__Actinomycetales(100);f__Corynebacteriaceae(100);g__Corynebacterium(100);s__stationis(100);
Otu0102	32848	k__Bacteria(100);p__Firmicutes(100);c__Clostridia(100);o__Clostridiales(100);f__Clostridiaceae(100);g__02d06(100);s__(100);
Otu0103	18479	k__Bacteria(100);p__Acidobacteria(100);c__Chloracidobacteria(100);o__RB41(100);f__Ellin6075(100);g__(100);s__(100);
Otu0104	17466	k__Bacteria(100);p__Actinobacteria(100);c__Actinobacteria(100);o__Actinomycetales(100);f__Microbacteriaceae(100);g__Frigoribacterium(100);s__(100);
Otu0105	15608	k__Bacteria(100);p__Firmicutes(100);c__Bacilli(100);o__Bacillales(100);f__Bacillaceae(100);g__Bacillus(100);unclassified(100);
Otu0106	7810	k__Bacteria(100);p__Proteobacteria(100);c__Alphaproteobacteria(100);o__Rhodobacterales(100);f__Rhodobacteraceae(100);unclassified(100);unclassified(100);
Otu0107	2236	k__Bacteria(100);p__Proteobacteria(100);c__Gammaproteobacteria(100);o__Pseudomonadales(100);f__Moraxellaceae(100);g__Enhydrobacter(100);unclassified(100);
Otu0108	138246	k__Bacteria(100);p__Actinobacteria(100);c__Actinobacteria(100);o__Actinomycetales(100);f__Mycobacteriaceae(100);g__Mycobacterium(100);s__(100);
Otu0109	101383	k__Bacteria(100);p__Proteobacteria(100);c__Betaproteobacteria(100);o__Burkholderiales(100);f__Comamonadaceae(100);g__Variovorax(100);s__paradoxus(100);
Otu0110	8060	k__Bacteria(100);p__Proteobacteria(100);c__Betaproteobacteria(100);o__MND1(100);f__(100);g__(100);s__(100);
Otu0111	2226	k__Bacteria(100);p__Actinobacteria(100);c__Actinobacteria(100);o__Actinomycetales(100);f__Nocardiaceae(100);g__Rhodococcus(100);unclassified(100);
Otu0112	30368	k__Bacteria(100);p__Actinobacteria(100);c__Actinobacteria(100);o__Actinomycetales(100);f__Micrococcaceae(100);g__Arthrobacter(100);s__psychrolactophilus(100);
Otu0113	2035	k__Bacteria(100);p__Bacteroidetes(100);unclassified(100);unclassified(100);unclassified(100);unclassified(100);unclassified(100);
Otu0114	16299	k__Bacteria(100);p__Firmicutes(100);c__Bacilli(100);o__Lactobacillales(100);unclassified(100);unclassified(100);unclassified(100);
Otu0115	78382	k__Bacteria(100);p__Proteobacteria(100);c__Alphaproteobacteria(100);o__Rhodobacterales(100);f__Rhodobacteraceae(100);g__Paracoccus(100);s__marcusii(100);
Otu0116	1948	k__Bacteria(100);p__Proteobacteria(100);c__Gammaproteobacteria(100);o__Enterobacteriales(100);f__Enterobacteriaceae(100);g__Klebsiella(100);s__oxytoca(100);
Otu0117	32993	k__Bacteria(100);p__Firmicutes(100);c__Clostridia(100);o__Clostridiales(100);f__Mogibacteriaceae(100);g__Mogibacterium(100);s__(100);
Otu0118	1919	k__Bacteria(100);p__Actinobacteria(100);c__Actinobacteria(100);o__Actinomycetales(100);f__Nocardiaceae(100);g__Rhodococcus(100);s__globerulus(100);
Otu0119	17016	k__Bacteria(100);p__Bacteroidetes(100);c__Bacteroidia(100);o__Bacteroidales(100);f__Paraprevotellaceae(100);g__Prevotella(100);s__(100);
Otu0120	1907	k__Bacteria(100);p__Proteobacteria(100);c__Betaproteobacteria(100);o__Burkholderiales(100);unclassified(100);unclassified(100);unclassified(100);
Otu0121	33638	k__Bacteria(100);p__Actinobacteria(100);c__Actinobacteria(100);o__Actinomycetales(100);f__Nocardiaceae(100);g__Rhodococcus(100);s__fascians(100);
Otu0122	38716	k__Bacteria(100);p__Proteobacteria(100);c__Gammaproteobacteria(100);o__Pseudomonadales(100);f__Pseudomonadaceae(100);g__Pseudomonas(100);s__umsongensis(100);
Otu0123	2398	k__Bacteria(100);p__Actinobacteria(100);c__Actinobacteria(100);o__Actinomycetales(100);f__Dermabacteraceae(100);g__Brachybacterium(100);unclassified(100);
Otu0124	7708	k__Bacteria(100);p__Firmicutes(100);c__Bacilli(100);o__Bacillales(100);f__Listeriaceae(100);g__Brochothrix(100);s__(100);
Otu0125	27796	k__Bacteria(100);p__Fibrobacteres(100);c__Fibrobacteria(100);o__Fibrobacterales(100);f__Fibrobacteraceae(100);g__Fibrobacter(100);s__succinogenes(100);
Otu0126	31769	k__Bacteria(100);p__Firmicutes(100);c__Bacilli(100);o__Bacillales(100);f__Bacillaceae(100);g__(100);s__(100);
Otu0128	29957	k__Bacteria(100);p__FBP(100);c__(100);o__(100);f__(100);g__(100);s__(100);
Otu0129	18584	k__Bacteria(100);p__Firmicutes(100);c__Bacilli(100);o__Lactobacillales(100);f__Streptococcaceae(100);g__Lactococcus(100);s__(100);
Otu0130	1743	k__Bacteria(100);p__Actinobacteria(100);c__Actinobacteria(100);o__Actinomycetales(100);f__Dietziaceae(100);unclassified(100);unclassified(100);
Otu0131	4818	k__Bacteria(100);p__Proteobacteria(100);c__Alphaproteobacteria(100);o__Sphingomonadales(100);f__Sphingomonadaceae(100);unclassified(100);unclassified(100);
Otu0132	33977	k__Bacteria(100);p__Firmicutes(100);c__Bacilli(100);o__Lactobacillales(100);f__Aerococcaceae(100);unclassified(100);unclassified(100);
Otu0133	1878	k__Bacteria(100);p__Proteobacteria(100);c__Alphaproteobacteria(100);o__Rhodospirillales(100);f__Acetobacteraceae(100);unclassified(100);unclassified(100);
Otu0134	1999	k__Bacteria(100);p__Firmicutes(100);c__Clostridia(100);unclassified(100);unclassified(100);unclassified(100);unclassified(100);
Otu0135	63506	k__Bacteria(100);p__Firmicutes(100);c__Clostridia(100);o__Clostridiales(100);f__Ruminococcaceae(100);g__Ruminococcus(100);s__(100);
Otu0136	1752	k__Bacteria(100);p__Thermi(100);c__Deinococci(100);o__Deinococcales(100);f__Deinococcaceae(100);unclassified(100);unclassified(100);
Otu0137	117360	k__Bacteria(100);p__Proteobacteria(100);c__Alphaproteobacteria(100);o__Rhizobiales(100);f__Methylobacteriaceae(100);g__Methylobacterium(100);s__(100);
Otu0138	1589	k__Bacteria(100);p__Bacteroidetes(100);c__Bacteroidia(100);o__Bacteroidales(100);f__Prevotellaceae(100);unclassified(100);unclassified(100);
Otu0139	14333	k__Bacteria(100);p__Actinobacteria(100);c__Actinobacteria(100);o__Actinomycetales(100);f__Microbacteriaceae(100);g__Microbacterium(100);s__maritypicum(100);
Otu0140	41116	k__Bacteria(100);p__Actinobacteria(100);c__Actinobacteria(100);o__Actinomycetales(100);f__Micrococcaceae(100);g__Micrococcus(100);s__(100);
Otu0141	24673	k__Bacteria(100);p__Firmicutes(100);c__Bacilli(100);o__Bacillales(100);f__Staphylococcaceae(100);g__Jeotgalicoccus(100);s__(100);
Otu0142	27421	k__Bacteria(100);p__Firmicutes(100);c__Bacilli(100);o__Lactobacillales(100);f__Carnobacteriaceae(100);g__(100);s__(100);
Otu0143	8845	k__Bacteria(100);p__Firmicutes(100);c__Bacilli(100);o__Bacillales(100);f__Bacillaceae(100);unclassified(100);unclassified(100);
Otu0144	50093	k__Bacteria(100);p__Firmicutes(100);c__Clostridia(100);o__Clostridiales(100);f__Lachnospiraceae(100);g__(100);s__(100);
Otu0145	9316	k__Bacteria(100);p__Actinobacteria(100);c__Actinobacteria(100);o__Actinomycetales(100);f__Brevibacteriaceae(100);g__Brevibacterium(100);unclassified(100);
Otu0146	27035	k__Bacteria(100);p__Proteobacteria(100);c__Betaproteobacteria(100);o__Neisseriales(100);f__Neisseriaceae(100);g__Neisseria(100);s__cinerea(100);
Otu0147	24041	k__Bacteria(100);p__Bacteroidetes(100);c__Bacteroidia(100);o__Bacteroidales(100);f__(100);g__(100);s__(100);
Otu0148	31908	k__Bacteria(100);p__Actinobacteria(100);c__Actinobacteria(100);o__Actinomycetales(100);f__Micrococcaceae(100);g__Citricoccus(100);s__alkalitolerans(100);
Otu0149	26210	k__Bacteria(100);p__Firmicutes(100);c__Bacilli(100);o__Lactobacillales(100);f__Aerococcaceae(100);g__Alkalibacterium(100);unclassified(100);
Otu0150	1897	k__Bacteria(100);p__Proteobacteria(100);c__Betaproteobacteria(100);o__Burkholderiales(100);f__Comamonadaceae(100);g__Variovorax(100);unclassified(100);
Otu0151	16936	k__Bacteria(100);p__Proteobacteria(100);c__Betaproteobacteria(100);o__Burkholderiales(100);f__Burkholderiaceae(100);g__Lautropia(100);s__(100);
Otu0152	44721	k__Bacteria(100);p__Cyanobacteria(100);c__4C0d-2(100);o__MLE1-12(100);f__(100);g__(100);s__(100);
Otu0153	1369	k__Bacteria(100);p__Firmicutes(100);c__Bacilli(100);o__Bacillales(100);f__Planococcaceae(100);g__Planococcus(100);s__(100);
Otu0154	12098	k__Bacteria(100);p__Bacteroidetes(100);c__Bacteroidia(100);o__Bacteroidales(100);unclassified(100);unclassified(100);unclassified(100);
Otu0155	7948	k__Bacteria(100);p__Firmicutes(100);c__Clostridia(100);o__Clostridiales(100);f__Veillonellaceae(100);g__Veillonella(100);unclassified(100);
Otu0156	1298	k__Bacteria(100);p__Cyanobacteria(100);unclassified(100);unclassified(100);unclassified(100);unclassified(100);unclassified(100);
Otu0157	10042	k__Bacteria(100);p__Firmicutes(100);c__Bacilli(100);o__Bacillales(100);f__Paenibacillaceae(100);g__(100);s__(100);
Otu0158	9800	k__Bacteria(100);p__Actinobacteria(100);c__Actinobacteria(100);o__Actinomycetales(100);f__Corynebacteriaceae(100);g__Corynebacterium(100);s__durum(100);
Otu0159	39688	k__Bacteria(100);p__Proteobacteria(100);c__Betaproteobacteria(100);o__Burkholderiales(100);f__Oxalobacteraceae(100);g__Janthinobacterium(100);s__(100);
Otu0160	25059	k__Bacteria(100);p__Proteobacteria(100);c__Betaproteobacteria(100);o__Burkholderiales(100);f__Alcaligenaceae(100);g__(100);s__(100);
Otu0161	1578	k__Bacteria(100);p__Proteobacteria(100);c__Alphaproteobacteria(100);unclassified(100);unclassified(100);unclassified(100);unclassified(100);
Otu0162	18289	k__Bacteria(100);p__Actinobacteria(100);c__Actinobacteria(100);o__Actinomycetales(100);f__Microbacteriaceae(100);g__Curtobacterium(100);s__(100);
Otu0163	1251	k__Bacteria(100);p__Bacteroidetes(100);c__Bacteroidia(100);o__Bacteroidales(100);f__Bacteroidaceae(100);g__Bacteroides(100);unclassified(100);
Otu0164	34736	k__Bacteria(100);p__Proteobacteria(100);c__Alphaproteobacteria(100);o__Sphingomonadales(100);f__Sphingomonadaceae(100);g__Sphingomonas(100);s__yabuuchiae(100);
Otu0165	1266	k__Bacteria(100);p__Firmicutes(100);c__Bacilli(100);o__Lactobacillales(100);f__Lactobacillaceae(100);g__Lactobacillus(100);unclassified(100);
Otu0166	17472	k__Bacteria(100);p__Actinobacteria(100);c__Actinobacteria(100);o__Actinomycetales(100);f__Pseudonocardiaceae(100);g__Pseudonocardia(100);s__(100);
Otu0167	36268	k__Bacteria(100);p__Firmicutes(100);c__Bacilli(100);o__Bacillales(100);f__Staphylococcaceae(100);g__Staphylococcus(100);s__haemolyticus(100);
Otu0168	66719	k__Bacteria(100);p__Proteobacteria(100);c__Gammaproteobacteria(100);o__Pseudomonadales(100);f__Moraxellaceae(100);g__Enhydrobacter(100);s__(100);
Otu0169	23804	k__Bacteria(100);p__Firmicutes(100);c__Clostridia(100);o__Clostridiales(100);f__Clostridiaceae(100);g__SMB53(100);s__(100);
Otu0170	58554	k__Bacteria(100);p__Actinobacteria(100);c__Actinobacteria(100);o__Actinomycetales(100);f__Micrococcaceae(100);g__Micrococcus(100);s__luteus(100);
Otu0171	21391	k__Bacteria(100);p__Firmicutes(100);c__Clostridia(100);o__Clostridiales(100);f__Christensenellaceae(100);g__(100);s__(100);
Otu0172	3371	k__Bacteria(100);p__Firmicutes(100);c__Bacilli(100);o__Gemellales(100);f__Gemellaceae(100);g__Gemella(100);s__(100);
Otu0173	1221	k__Bacteria(100);p__Actinobacteria(100);c__Actinobacteria(100);o__Actinomycetales(100);f__Propionibacteriaceae(100);g__Propionibacterium(100);unclassified(100);
Otu0174	42457	k__Bacteria(100);p__Proteobacteria(100);c__Gammaproteobacteria(100);o__Aeromonadales(100);f__Aeromonadaceae(100);g__(100);s__(100);
Otu0175	1160	k__Bacteria(100);p__Proteobacteria(100);c__Epsilonproteobacteria(100);o__Campylobacterales(100);f__Campylobacteraceae(100);g__Campylobacter(100);unclassified(100);
Otu0176	8217	k__Bacteria(100);p__Firmicutes(100);c__Clostridia(100);o__Clostridiales(100);f__Veillonellaceae(100);g__Phascolarctobacterium(100);s__(100);
Otu0177	11620	k__Bacteria(100);p__Firmicutes(100);c__Bacilli(100);o__Lactobacillales(100);f__Aerococcaceae(100);g__Alloiococcus(100);s__(100);
Otu0178	5145	k__Bacteria(100);p__Thermi(100);c__Deinococci(100);o__Deinococcales(100);f__Trueperaceae(100);g__Truepera(100);s__(100);
Otu0179	1713	k__Bacteria(100);p__Firmicutes(100);c__Bacilli(100);o__Lactobacillales(100);f__Enterococcaceae(100);unclassified(100);unclassified(100);
Otu0180	8292	k__Bacteria(100);p__Firmicutes(100);c__Clostridia(100);o__Clostridiales(100);f__Lachnospiraceae(100);g__Moryella(100);s__(100);
Otu0181	12779	k__Bacteria(100);p__Actinobacteria(100);c__Actinobacteria(100);o__Actinomycetales(100);f__Dermabacteraceae(100);unclassified(100);unclassified(100);
Otu0182	64896	k__Bacteria(100);p__Actinobacteria(100);c__Actinobacteria(100);o__Actinomycetales(100);f__Dietziaceae(100);g__Dietzia(100);s__(100);
Otu0183	7078	k__Bacteria(100);p__Spirochaetes(100);c__Spirochaetes(100);o__Sphaerochaetales(100);f__Sphaerochaetaceae(100);g__Sphaerochaeta(100);s__(100);
Otu0184	12257	k__Bacteria(100);p__Fusobacteria(100);c__Fusobacteriia(100);o__Fusobacteriales(100);f__Leptotrichiaceae(100);g__Leptotrichia(100);s__(100);
Otu0185	18811	k__Bacteria(100);p__Actinobacteria(100);c__Actinobacteria(100);o__Actinomycetales(100);f__Streptomycetaceae(100);unclassified(100);unclassified(100);
Otu0186	1083	k__Bacteria(100);p__Proteobacteria(100);c__Alphaproteobacteria(100);o__Caulobacterales(100);f__Caulobacteraceae(100);g__Arthrospira(100);unclassified(100);
Otu0187	1838	k__Bacteria(100);p__Proteobacteria(100);c__Gammaproteobacteria(100);o__Pasteurellales(100);f__Pasteurellaceae(100);g__Bibersteinia(100);unclassified(100);
Otu0188	16511	k__Bacteria(100);p__Actinobacteria(100);c__Actinobacteria(100);o__Actinomycetales(100);f__Dermacoccaceae(100);g__Dermacoccus(100);s__(100);
Otu0189	15979	k__Bacteria(100);p__Actinobacteria(100);c__Actinobacteria(100);o__Actinomycetales(100);f__Pseudonocardiaceae(100);g__Saccharopolyspora(100);s__(100);
Otu0190	1046	k__Bacteria(100);p__Actinobacteria(100);c__Actinobacteria(100);o__Actinomycetales(100);f__Corynebacteriaceae(100);g__Corynebacterium(100);s__aurimucosum(100);
Otu0191	13306	k__Bacteria(100);p__Bacteroidetes(100);c__Sphingobacteriia(100);o__Sphingobacteriales(100);f__Sphingobacteriaceae(100);g__Sphingobacterium(100);s__faecium(100);
Otu0192	111836	k__Bacteria(100);p__Actinobacteria(100);c__Actinobacteria(100);o__Actinomycetales(100);f__Micrococcaceae(100);g__Arthrobacter(100);s__(100);
Otu0193	11420	k__Bacteria(100);p__Actinobacteria(100);c__Actinobacteria(100);o__Actinomycetales(100);f__Microbacteriaceae(100);g__Microbacterium(100);s__gubbeenense(100);
Otu0194	14550	k__Bacteria(100);p__Bacteroidetes(100);c__Bacteroidia(100);o__Bacteroidales(100);f__Bacteroidaceae(100);g__(100);s__(100);
Otu0195	5573	k__Bacteria(100);p__Proteobacteria(100);c__Gammaproteobacteria(100);o__Pasteurellales(100);f__Pasteurellaceae(100);g__Aggregatibacter(100);s__segnis(100);
Otu0196	2546	k__Bacteria(100);p__Proteobacteria(100);c__Betaproteobacteria(100);o__Burkholderiales(100);f__Alcaligenaceae(100);unclassified(100);unclassified(100);
Otu0197	10254	k__Bacteria(100);p__Firmicutes(100);c__Bacilli(100);o__Lactobacillales(100);f__Lactobacillaceae(100);g__Lactobacillus(100);s__reuteri(100);
Otu0198	969	k__Bacteria(100);p__Actinobacteria(100);c__Acidimicrobiia(100);o__Acidimicrobiales(100);unclassified(100);unclassified(100);unclassified(100);
Otu0199	19621	k__Bacteria(100);p__Firmicutes(100);c__Clostridia(100);o__Clostridiales(100);f__Tissierellaceae(100);g__Helcococcus(100);s__(100);
Otu0200	8806	k__Bacteria(100);p__Firmicutes(100);c__Bacilli(100);o__Bacillales(100);f__Bacillaceae(100);g__Bacillus(100);s__longiquaesitum(100);
Otu0201	18002	k__Bacteria(100);p__Bacteroidetes(100);c__Rhodothermi(100);o__Rhodothermales(100);f__Rhodothermaceae(100);g__Rubricoccus(100);s__(100);
Otu0202	6266	k__Bacteria(100);p__Bacteroidetes(100);c__Bacteroidia(100);o__Bacteroidales(100);f__Paraprevotellaceae(100);g__Prevotella(100);s__tannerae(100);
Otu0203	27586	k__Bacteria(100);p__Proteobacteria(100);c__Alphaproteobacteria(100);o__Rhizobiales(100);f__Methylobacteriaceae(100);g__Methylobacterium(100);s__mesophilicum(100);
Otu0204	1084	k__Bacteria(100);p__Firmicutes(100);c__Bacilli(100);o__Bacillales(100);f__Staphylococcaceae(100);g__Jeotgalicoccus(100);unclassified(100);
Otu0205	7111	k__Bacteria(100);p__Firmicutes(100);c__Bacilli(100);o__Bacillales(100);f__Paenibacillaceae(100);unclassified(100);unclassified(100);
Otu0206	21078	k__Bacteria(100);p__Proteobacteria(100);c__Betaproteobacteria(100);o__Burkholderiales(100);f__Comamonadaceae(100);g__Variovorax(100);s__(100);
Otu0207	9456	k__Bacteria(100);p__Proteobacteria(100);c__Gammaproteobacteria(100);o__Pasteurellales(100);f__Pasteurellaceae(100);g__Haemophilus(100);s__parainfluenzae(100);
Otu0208	25602	k__Bacteria(100);p__Firmicutes(100);c__Clostridia(100);o__Clostridiales(100);f__Tissierellaceae(100);g__Peptoniphilus(100);s__(100);
Otu0209	1092	k__Bacteria(100);p__Proteobacteria(100);c__Gammaproteobacteria(100);o__Pseudomonadales(100);f__Moraxellaceae(100);g__Psychrobacter(100);unclassified(100);
Otu0210	836	k__Bacteria(100);p__Proteobacteria(100);c__Betaproteobacteria(100);o__Burkholderiales(100);f__Comamonadaceae(100);g__Pelomonas(100);s__puraquae(100);
Otu0211	24087	k__Bacteria(100);p__Firmicutes(100);c__Bacilli(100);o__Bacillales(100);f__Paenibacillaceae(100);g__Paenibacillus(100);s__(100);
Otu0212	28594	k__Bacteria(100);p__Actinobacteria(100);c__Acidimicrobiia(100);o__Acidimicrobiales(100);f__(100);g__(100);s__(100);
Otu0213	11884	k__Bacteria(100);p__Firmicutes(100);c__Clostridia(100);o__Clostridiales(100);f__Lachnospiraceae(100);g__Butyrivibrio(100);s__(100);
Otu0214	14663	k__Bacteria(100);p__Actinobacteria(100);c__Actinobacteria(100);o__Actinomycetales(100);f__Micrococcaceae(100);g__Kocuria(100);s__rhizophila(100);
Otu0215	2875	k__Bacteria(100);p__Actinobacteria(100);c__Actinobacteria(100);o__Actinomycetales(100);f__Dietziaceae(100);g__(100);s__(100);
Otu0216	35825	k__Bacteria(100);p__Proteobacteria(100);c__Alphaproteobacteria(100);o__Rhodospirillales(100);f__Acetobacteraceae(100);g__(100);s__(100);
Otu0217	20155	k__Bacteria(100);p__Actinobacteria(100);c__Actinobacteria(100);o__Actinomycetales(100);f__Microbacteriaceae(100);g__Agrococcus(100);s__(100);
Otu0218	29885	k__Bacteria(100);p__Firmicutes(100);c__Bacilli(100);o__Gemellales(100);f__Gemellaceae(100);g__(100);s__(100);
Otu0219	8597	k__Bacteria(100);p__Proteobacteria(100);c__Gammaproteobacteria(100);o__Cardiobacteriales(100);f__Cardiobacteriaceae(100);g__Cardiobacterium(100);s__(100);
Otu0220	112205	k__Bacteria(100);p__Proteobacteria(100);c__Alphaproteobacteria(100);o__Caulobacterales(100);f__Caulobacteraceae(100);g__Brevundimonas(100);unclassified(100);
Otu0221	23072	k__Bacteria(100);p__Actinobacteria(100);c__Actinobacteria(100);o__Actinomycetales(100);f__Nocardiaceae(100);unclassified(100);unclassified(100);
Otu0222	24775	k__Bacteria(100);p__Firmicutes(100);c__Bacilli(100);o__Bacillales(100);f__Planococcaceae(100);g__(100);s__(100);
Otu0223	307136	k__Bacteria(100);p__Proteobacteria(100);c__Alphaproteobacteria(100);o__Caulobacterales(100);f__Caulobacteraceae(100);g__(100);s__(100);
Otu0224	7668	k__Bacteria(100);p__Proteobacteria(100);c__Gammaproteobacteria(100);o__Pseudomonadales(100);f__Moraxellaceae(100);g__Alkanindiges(100);s__(100);
Otu0225	13674	k__Bacteria(100);p__Actinobacteria(100);c__Coriobacteriia(100);o__Coriobacteriales(100);f__Coriobacteriaceae(100);g__(100);s__(100);
Otu0226	10477	k__Bacteria(100);p__Bacteroidetes(100);c__Cytophagia(100);o__Cytophagales(100);f__Cytophagaceae(100);g__Hymenobacter(100);s__(100);
Otu0227	733	k__Bacteria(100);p__Actinobacteria(100);c__Actinobacteria(100);o__Actinomycetales(100);f__Microbacteriaceae(100);g__Microbacterium(100);s__lacticum(100);
Otu0228	2915	k__Bacteria(100);p__Actinobacteria(100);c__Actinobacteria(100);o__Actinomycetales(100);f__Nocardiopsaceae(100);unclassified(100);unclassified(100);
Otu0229	2862	k__Bacteria(100);p__Proteobacteria(100);c__Alphaproteobacteria(100);o__Sphingomonadales(100);f__Sphingomonadaceae(100);g__Sphingomonas(100);unclassified(100);
Otu0230	13305	k__Bacteria(100);p__Actinobacteria(100);c__Actinobacteria(100);o__Actinomycetales(100);f__Microbacteriaceae(100);g__Mycetocola(100);s__(100);
Otu0231	14241	k__Bacteria(100);p__Firmicutes(100);c__Clostridia(100);o__Clostridiales(100);f__Ruminococcaceae(100);g__Faecalibacterium(100);s__prausnitzii(100);
Otu0232	9599	k__Bacteria(100);p__Bacteroidetes(100);c__Bacteroidia(100);o__Bacteroidales(100);f__Porphyromonadaceae(100);g__Parabacteroides(100);s__(100);
Otu0233	690	k__Bacteria(100);p__Proteobacteria(100);c__Gammaproteobacteria(100);o__Aeromonadales(100);unclassified(100);unclassified(100);unclassified(100);
Otu0234	12293	k__Bacteria(100);p__Bacteroidetes(100);c__Saprospirae(100);o__Saprospirales(100);f__Saprospiraceae(100);g__(100);s__(100);
Otu0235	694	k__Bacteria(100);p__Firmicutes(100);c__Bacilli(100);o__Bacillales(100);f__Paenibacillaceae(100);g__Paenibacillus(100);unclassified(100);
Otu0236	1087	k__Bacteria(100);p__Actinobacteria(100);c__Actinobacteria(100);o__Actinomycetales(100);f__Geodermatophilaceae(100);g__Blastococcus(100);s__aggregatus(100);
Otu0237	20161	k__Bacteria(100);p__Firmicutes(100);c__Clostridia(100);o__Clostridiales(100);f__Lachnospiraceae(100);g__Shuttleworthia(100);s__(100);
Otu0238	6231	k__Bacteria(100);p__Proteobacteria(100);c__Gammaproteobacteria(100);o__Pseudomonadales(100);f__Moraxellaceae(100);g__Moraxella(100);unclassified(100);
Otu0239	1272	k__Bacteria(100);p__Proteobacteria(100);c__Alphaproteobacteria(100);o__Sphingomonadales(100);f__Sphingomonadaceae(100);g__Novosphingobium(100);unclassified(100);
Otu0240	16855	k__Bacteria(100);p__Bacteroidetes(100);c__Bacteroidia(100);o__Bacteroidales(100);f__Prevotellaceae(100);g__Prevotella(100);s__melaninogenica(100);
Otu0241	9267	k__Bacteria(100);p__Actinobacteria(100);c__Actinobacteria(100);o__Actinomycetales(100);f__Micrococcaceae(100);g__Kocuria(100);s__palustris(100);
Otu0242	9192	k__Bacteria(100);p__Bacteroidetes(100);c__Bacteroidia(100);o__Bacteroidales(100);f__Prevotellaceae(100);g__Prevotella(100);s__stercorea(100);
Otu0243	2761	k__Bacteria(100);p__Actinobacteria(100);c__Actinobacteria(100);o__Actinomycetales(100);f__Nocardioidaceae(100);unclassified(100);unclassified(100);
Otu0244	14708	k__Bacteria(100);p__Proteobacteria(100);c__Gammaproteobacteria(100);o__Pseudomonadales(100);f__Moraxellaceae(100);g__Acinetobacter(100);s__lwoffii(100);
Otu0245	2215	k__Bacteria(100);p__Actinobacteria(100);c__Actinobacteria(100);o__Actinomycetales(100);f__Geodermatophilaceae(100);unclassified(100);unclassified(100);
Otu0246	49488	k__Bacteria(100);p__Proteobacteria(100);c__Alphaproteobacteria(100);o__Caulobacterales(100);f__Caulobacteraceae(100);g__Phenylobacterium(100);s__(100);
Otu0247	11815	k__Bacteria(100);p__Firmicutes(100);c__Clostridia(100);o__Clostridiales(100);f__Peptostreptococcaceae(100);g__Peptostreptococcus(100);s__anaerobius(100);
Otu0248	9297	k__Bacteria(100);p__Proteobacteria(100);c__Betaproteobacteria(100);o__Rhodocyclales(100);f__Rhodocyclaceae(100);g__Methyloversatilis(100);s__(100);
Otu0249	24525	k__Bacteria(100);p__Firmicutes(100);c__Clostridia(100);o__Clostridiales(100);f__Ruminococcaceae(100);g__Oscillospira(100);s__(100);
Otu0250	12545	k__Bacteria(100);p__Proteobacteria(100);c__Alphaproteobacteria(100);o__Rhodobacterales(100);f__Rhodobacteraceae(100);g__Paracoccus(100);s__aminovorans(100);
Otu0251	643	k__Bacteria(100);p__Proteobacteria(100);c__Alphaproteobacteria(100);o__Caulobacterales(100);f__Caulobacteraceae(100);g__Arthrospira(100);s__(100);
Otu0252	9361	k__Bacteria(100);p__Firmicutes(100);c__Clostridia(100);o__Clostridiales(100);f__Clostridiaceae(100);g__Clostridium(100);s__perfringens(100);
Otu0253	5185	k__Bacteria(100);p__Bacteroidetes(100);c__Bacteroidia(100);o__Bacteroidales(100);f__S24-7(100);g__(100);s__(100);
Otu0254	1643	k__Bacteria(100);p__Proteobacteria(100);c__Gammaproteobacteria(100);o__Pseudomonadales(100);f__Moraxellaceae(100);unclassified(100);unclassified(100);
Otu0255	12101	k__Bacteria(100);p__Firmicutes(100);c__Bacilli(100);o__Lactobacillales(100);f__Lactobacillaceae(100);g__Lactobacillus(100);s__iners(100);
Otu0256	13208	k__Bacteria(100);p__Bacteroidetes(100);c__Sphingobacteriia(100);o__Sphingobacteriales(100);f__Sphingobacteriaceae(100);g__Sphingobacterium(100);s__(100);
Otu0257	10519	k__Bacteria(100);p__Bacteroidetes(100);c__Flavobacteriia(100);o__Flavobacteriales(100);f__Flavobacteriaceae(100);g__(100);s__(100);
Otu0258	625	k__Bacteria(100);p__Proteobacteria(100);c__Gammaproteobacteria(100);o__Pseudomonadales(100);f__Moraxellaceae(100);g__Enhydrobacter(100);s__aerosaccus(100);
Otu0259	641	k__Bacteria(100);p__Thermi(100);c__Deinococci(100);o__Deinococcales(100);f__Deinococcaceae(100);g__Deinococcus(100);unclassified(100);
Otu0260	10679	k__Bacteria(100);p__Actinobacteria(100);c__Thermoleophilia(100);o__Gaiellales(100);f__Gaiellaceae(100);g__(100);s__(100);
Otu0261	9002	k__Bacteria(100);p__Cyanobacteria(100);c__4C0d-2(100);o__YS2(100);f__(100);g__(100);s__(100);
Otu0262	31044	k__Bacteria(100);p__Proteobacteria(100);c__Gammaproteobacteria(100);o__Pseudomonadales(100);f__Moraxellaceae(100);g__Psychrobacter(100);s__pulmonis(100);
Otu0263	20873	k__Bacteria(100);p__Actinobacteria(100);c__Actinobacteria(100);o__Actinomycetales(100);f__Microbacteriaceae(100);g__Leucobacter(100);s__(100);
Otu0264	1292	k__Bacteria(100);p__Bacteroidetes(100);c__Bacteroidia(100);o__Bacteroidales(100);f__Prevotellaceae(100);g__Prevotella(100);unclassified(100);
Otu0265	13717	k__Bacteria(100);p__Firmicutes(100);c__Clostridia(100);o__Clostridiales(100);f__Tissierellaceae(100);g__Finegoldia(100);s__(100);
Otu0266	853	k__Bacteria(100);p__Firmicutes(100);c__Clostridia(100);o__Clostridiales(100);f__Clostridiaceae(100);g__Clostridium(100);unclassified(100);
Otu0267	649	k__Bacteria(100);p__Actinobacteria(100);unclassified(100);unclassified(100);unclassified(100);unclassified(100);unclassified(100);
Otu0268	8758	k__Bacteria(100);p__Proteobacteria(100);c__Betaproteobacteria(100);o__Burkholderiales(100);f__Oxalobacteraceae(100);g__Cupriavidus(100);s__(100);
Otu0269	548	k__Bacteria(100);p__Proteobacteria(100);c__Alphaproteobacteria(100);o__Sphingomonadales(100);unclassified(100);unclassified(100);unclassified(100);
Otu0270	3770	k__Bacteria(100);p__Verrucomicrobia(100);c__Verrucomicrobiae(100);o__Verrucomicrobiales(100);f__Verrucomicrobiaceae(100);g__Akkermansia(100);s__(100);
Otu0271	167551	k__Bacteria(100);p__Actinobacteria(100);c__Actinobacteria(100);o__Actinomycetales(100);f__Streptomycetaceae(100);g__Streptomyces(100);s__(100);
Otu0273	526	k__Bacteria(100);p__Bacteroidetes(100);c__Flavobacteriia(100);o__Flavobacteriales(100);f__Flavobacteriaceae(100);g__Flavobacterium(100);unclassified(100);
Otu0274	525	k__Bacteria(100);p__Firmicutes(100);c__Bacilli(100);o__Lactobacillales(100);f__Carnobacteriaceae(100);unclassified(100);unclassified(100);
Otu0275	8228	k__Bacteria(100);p__Firmicutes(100);c__Bacilli(100);o__Lactobacillales(100);f__Aerococcaceae(100);g__Alloiococcus(100);unclassified(100);
Otu0276	12985	k__Bacteria(100);p__Actinobacteria(100);c__Actinobacteria(100);o__Actinomycetales(100);f__Intrasporangiaceae(100);g__Janibacter(100);s__(100);
Otu0277	10711	k__Bacteria(100);p__Proteobacteria(100);c__Deltaproteobacteria(100);o__Myxococcales(100);f__Cystobacterineae(100);g__(100);s__(100);
Otu0278	11143	k__Bacteria(100);p__Proteobacteria(100);c__Gammaproteobacteria(100);o__Pseudomonadales(100);f__Moraxellaceae(100);g__Acinetobacter(100);s__johnsonii(100);
Otu0279	24666	k__Bacteria(100);p__Proteobacteria(100);c__Gammaproteobacteria(100);o__Pseudomonadales(100);f__Moraxellaceae(100);g__Moraxella(100);s__(100);
Otu0280	32039	k__Bacteria(100);p__Proteobacteria(100);c__Alphaproteobacteria(100);o__Caulobacterales(100);f__Caulobacteraceae(100);g__Mycoplana(100);s__(100);
Otu0281	4872	k__Bacteria(100);p__Firmicutes(100);c__Clostridia(100);o__Clostridiales(100);f__Ruminococcaceae(100);g__Ruminococcus(100);unclassified(100);
Otu0282	552	k__Bacteria(100);p__Firmicutes(100);c__Bacilli(100);o__Lactobacillales(100);f__Streptococcaceae(100);g__(100);s__(100);
Otu0283	11345	k__Bacteria(100);p__Actinobacteria(100);c__Actinobacteria(100);o__Actinomycetales(100);f__Bogoriellaceae(100);g__Georgenia(100);s__(100);
Otu0284	1786	k__Bacteria(100);p__Proteobacteria(100);c__Gammaproteobacteria(100);o__Pseudomonadales(100);f__Moraxellaceae(100);g__Moraxella(100);s__ovis(100);
Otu0285	16914	k__Bacteria(100);p__Actinobacteria(100);c__Actinobacteria(100);o__Actinomycetales(100);f__Nocardiopsaceae(100);g__(100);s__(100);
Otu0286	10609	k__Bacteria(100);p__Actinobacteria(100);c__Actinobacteria(100);o__Actinomycetales(100);f__Micrococcaceae(100);g__Kocuria(100);s__(100);
Otu0287	10094	k__Bacteria(100);p__Tenericutes(100);c__Mollicutes(100);o__RF39(100);f__(100);g__(100);s__(100);
Otu0288	14692	k__Bacteria(100);p__Proteobacteria(100);c__Betaproteobacteria(100);o__Burkholderiales(100);f__Comamonadaceae(100);g__Acidovorax(100);unclassified(100);
Otu0289	462	k__Bacteria(100);p__Firmicutes(100);c__Clostridia(100);o__Clostridiales(100);f__Lachnospiraceae(100);g__Moryella(100);unclassified(100);
Otu0290	466	k__Bacteria(100);p__Proteobacteria(100);c__Alphaproteobacteria(100);o__Sphingomonadales(100);f__Sphingomonadaceae(100);g__Novosphingobium(100);s__resinovorum(100);
Otu0291	4381	k__Bacteria(100);p__Actinobacteria(100);c__Actinobacteria(100);o__Actinomycetales(100);f__Micrococcaceae(100);g__Micrococcus(100);unclassified(100);
Otu0292	454	k__Bacteria(100);p__Actinobacteria(100);c__Actinobacteria(100);o__Actinomycetales(100);f__Pseudonocardiaceae(100);g__Pseudonocardia(100);unclassified(100);
Otu0293	1775	k__Bacteria(100);p__Proteobacteria(100);c__Alphaproteobacteria(100);o__Rhizobiales(100);unclassified(100);unclassified(100);unclassified(100);
Otu0294	12432	k__Bacteria(100);p__Proteobacteria(100);c__Betaproteobacteria(100);o__Burkholderiales(100);f__Comamonadaceae(100);g__Schlegelella(100);s__(100);
Otu0295	14523	k__Bacteria(100);p__Proteobacteria(100);c__Alphaproteobacteria(100);o__Sphingomonadales(100);f__Sphingomonadaceae(100);g__Sphingomonas(100);s__echinoides(100);
Otu0296	8177	k__Bacteria(100);p__Actinobacteria(100);c__Actinobacteria(100);o__Actinomycetales(100);f__Microbacteriaceae(100);g__Microbacterium(100);s__aurum(100);
Otu0297	6238	k__Bacteria(100);p__Firmicutes(100);c__Bacilli(100);o__Bacillales(100);f__Paenibacillaceae(100);g__Paenibacillus(100);s__macerans(100);
Otu0298	754	k__Bacteria(100);p__Proteobacteria(100);c__Betaproteobacteria(100);o__Burkholderiales(100);f__Comamonadaceae(100);g__(100);s__(100);
Otu0299	4377	k__Bacteria(100);p__Firmicutes(100);c__Bacilli(100);o__Lactobacillales(100);f__Leuconostocaceae(100);g__(100);s__(100);
Otu0300	26032	k__Bacteria(100);p__Firmicutes(100);c__Bacilli(100);o__Lactobacillales(100);f__Enterococcaceae(100);g__Enterococcus(100);s__(100);
Otu0301	9479	k__Bacteria(100);p__Proteobacteria(100);c__Alphaproteobacteria(100);o__Rhizobiales(100);f__Methylobacteriaceae(100);g__(100);s__(100);
Otu0302	6628	k__Bacteria(100);p__Planctomycetes(100);c__Phycisphaerae(100);o__WD2101(100);f__(100);g__(100);s__(100);
Otu0303	26527	k__Bacteria(100);p__Actinobacteria(100);c__Actinobacteria(100);o__Actinomycetales(100);f__Micrococcaceae(100);g__(100);s__(100);
Otu0304	538	k__Bacteria(100);p__Proteobacteria(100);c__Gammaproteobacteria(100);o__Pasteurellales(100);f__Pasteurellaceae(100);g__Bibersteinia(100);s__trehalosi(100);
Otu0305	2690	k__Bacteria(100);p__Firmicutes(100);c__Bacilli(100);o__Lactobacillales(100);f__Streptococcaceae(100);g__Streptococcus(100);s__agalactiae(100);
Otu0306	8221	k__Bacteria(100);p__Fusobacteria(100);c__Fusobacteriia(100);o__Fusobacteriales(100);f__Leptotrichiaceae(100);g__Sneathia(100);s__(100);
Otu0307	8142	k__Bacteria(100);p__Proteobacteria(100);c__Betaproteobacteria(100);o__Burkholderiales(100);f__Comamonadaceae(100);g__Tepidimonas(100);s__(100);
Otu0308	382	k__Bacteria(100);p__Acidobacteria(100);c__Acidobacteria-6(100);unclassified(100);unclassified(100);unclassified(100);unclassified(100);
Otu0309	382	k__Bacteria(100);p__Proteobacteria(100);c__Epsilonproteobacteria(100);o__Campylobacterales(100);f__Campylobacteraceae(100);g__Campylobacter(100);s__fetus(100);
Otu0310	15192	k__Bacteria(100);p__Proteobacteria(100);c__Alphaproteobacteria(100);o__Rhodobacterales(100);f__Rhodobacteraceae(100);g__Rhodobacter(100);s__(100);
Otu0311	5292	k__Bacteria(100);p__Proteobacteria(100);c__Betaproteobacteria(100);o__Burkholderiales(100);f__Alcaligenaceae(100);g__Pigmentiphaga(100);s__(100);
Otu0312	1101	k__Bacteria(100);p__Proteobacteria(100);c__Gammaproteobacteria(100);o__Pasteurellales(100);f__Pasteurellaceae(100);g__Aggregatibacter(100);unclassified(100);
Otu0313	7714	k__Bacteria(100);p__Firmicutes(100);c__Bacilli(100);o__Lactobacillales(100);f__Leuconostocaceae(100);g__Leuconostoc(100);unclassified(100);
Otu0314	9851	k__Bacteria(100);p__Firmicutes(100);c__Clostridia(100);o__Clostridiales(100);f__Tissierellaceae(100);g__Parvimonas(100);s__(100);
Otu0315	12169	k__Bacteria(100);p__Actinobacteria(100);c__Actinobacteria(100);o__Actinomycetales(100);f__Intrasporangiaceae(100);g__Knoellia(100);s__subterranea(100);
Otu0316	29382	k__Bacteria(100);p__Proteobacteria(100);c__Gammaproteobacteria(100);o__Pseudomonadales(100);f__Pseudomonadaceae(100);g__Pseudomonas(100);s__fragi(100);
Otu0317	4648	k__Bacteria(100);p__Firmicutes(100);c__Bacilli(100);o__Bacillales(100);f__Staphylococcaceae(100);g__Staphylococcus(100);s__lugdunensis(100);
Otu0318	2201	k__Bacteria(100);p__Acidobacteria(100);c__iii1-8(100);o__DS-18(100);f__(100);g__(100);s__(100);
Otu0319	8323	k__Bacteria(100);p__Firmicutes(100);c__Clostridia(100);o__Clostridiales(100);f__Tissierellaceae(100);g__Gallicola(100);s__(100);
Otu0320	78068	k__Bacteria(100);p__Proteobacteria(100);c__Alphaproteobacteria(100);o__Rhodobacterales(100);f__Rhodobacteraceae(100);g__Paracoccus(100);s__(100);
Otu0321	5163	k__Bacteria(100);p__Bacteroidetes(100);c__Bacteroidia(100);o__Bacteroidales(100);f__Porphyromonadaceae(100);g__Porphyromonas(100);s__(100);
Otu0322	14872	k__Bacteria(100);p__Firmicutes(100);c__Clostridia(100);o__Clostridiales(100);f__Lachnospiraceae(100);g__Blautia(100);s__producta(100);
Otu0323	2300	k__Bacteria(100);p__Firmicutes(100);c__Bacilli(100);o__Lactobacillales(100);f__Leuconostocaceae(100);unclassified(100);unclassified(100);
Otu0324	4445	k__Bacteria(100);p__Actinobacteria(100);c__Actinobacteria(100);o__Actinomycetales(100);f__Mycobacteriaceae(100);g__Mycobacterium(100);s__gordonae(100);
Otu0325	5357	k__Bacteria(100);p__Firmicutes(100);c__Bacilli(100);o__Bacillales(100);f__Planococcaceae(100);g__Sporosarcina(100);s__(100);
Otu0326	2184	k__Bacteria(100);p__Bacteroidetes(100);c__Bacteroidia(100);o__Bacteroidales(100);f__Bacteroidaceae(100);g__5-7N15(100);s__(100);
Otu0327	326	k__Bacteria(100);p__Actinobacteria(100);c__Actinobacteria(100);o__Actinomycetales(100);f__Streptomycetaceae(100);g__Streptomyces(100);s__atratus(100);
Otu0328	6599	k__Bacteria(100);p__Firmicutes(100);c__Bacilli(100);o__Bacillales(100);f__Bacillaceae(100);g__Bacillus(100);s__(100);
Otu0329	34523	k__Bacteria(100);p__Proteobacteria(100);c__Epsilonproteobacteria(100);o__Campylobacterales(100);f__Campylobacteraceae(100);g__Campylobacter(100);s__(100);
Otu0330	3215	k__Bacteria(100);p__Bacteroidetes(100);c__Bacteroidia(100);o__Bacteroidales(100);f__Rikenellaceae(100);g__(100);s__(100);
Otu0331	7363	k__Bacteria(100);p__Firmicutes(100);c__Clostridia(100);o__Clostridiales(100);f__Ruminococcaceae(100);g__Ruminococcus(100);s__flavefaciens(100);
Otu0332	308	k__Bacteria(100);p__Firmicutes(100);c__Clostridia(100);o__Clostridiales(100);f__Peptostreptococcaceae(100);unclassified(100);unclassified(100);
Otu0333	5324	k__Bacteria(100);p__Bacteroidetes(100);c__Flavobacteriia(100);o__Flavobacteriales(100);f__Flavobacteriaceae(100);g__Flavobacterium(100);s__(100);
Otu0334	5372	k__Bacteria(100);p__Deferribacteres(100);c__Deferribacteres(100);o__Deferribacterales(100);f__Deferribacteraceae(100);g__Mucispirillum(100);s__(100);
Otu0335	6860	k__Bacteria(100);p__Firmicutes(100);c__Bacilli(100);o__Bacillales(100);f__Staphylococcaceae(100);g__Macrococcus(100);s__caseolyticus(100);
Otu0336	12345	k__Bacteria(100);p__Proteobacteria(100);c__Gammaproteobacteria(100);o__Pseudomonadales(100);f__Moraxellaceae(100);g__Acinetobacter(100);s__rhizosphaerae(100);
Otu0337	4032	k__Bacteria(100);p__Firmicutes(100);c__Bacilli(100);o__Lactobacillales(100);f__Carnobacteriaceae(100);g__Carnobacterium(100);s__(100);
Otu0338	323	k__Bacteria(100);p__Firmicutes(100);c__Bacilli(100);o__Lactobacillales(100);f__Enterococcaceae(100);g__(100);s__(100);
Otu0339	5867	k__Bacteria(100);p__Firmicutes(100);c__Clostridia(100);o__Clostridiales(100);f__Ruminococcaceae(100);g__Ruminococcus(100);s__bromii(100);
Otu0340	8868	k__Bacteria(100);p__Bacteroidetes(100);c__Flavobacteriia(100);o__Flavobacteriales(100);f__Flavobacteriaceae(100);g__Flavobacterium(100);s__succinicans(100);
Otu0341	307	k__Bacteria(100);p__Bacteroidetes(100);c__Bacteroidia(100);o__Bacteroidales(100);f__Bacteroidaceae(100);g__Bacteroides(100);s__barnesiae(100);
Otu0342	27010	k__Bacteria(100);p__Firmicutes(100);c__Clostridia(100);o__Clostridiales(100);f__Veillonellaceae(100);g__Veillonella(100);s__dispar(100);
Otu0343	2720	k__Bacteria(100);p__Bacteroidetes(100);c__Bacteroidia(100);o__Bacteroidales(100);f__Porphyromonadaceae(100);g__Tannerella(100);s__(100);
Otu0344	5784	k__Bacteria(100);p__Firmicutes(100);c__Bacilli(100);o__Lactobacillales(100);f__Enterococcaceae(100);g__Enterococcus(100);s__cecorum(100);
Otu0345	1483	k__Bacteria(100);p__Firmicutes(100);c__Bacilli(100);o__Bacillales(100);f__Bacillaceae(100);g__Bacillus(100);s__foraminis(100);
Otu0346	55398	k__Bacteria(100);p__Actinobacteria(100);c__Actinobacteria(100);o__Actinomycetales(100);f__Nocardiaceae(100);g__Rhodococcus(100);s__(100);
Otu0347	22378	k__Bacteria(100);p__Proteobacteria(100);c__Gammaproteobacteria(100);o__Pseudomonadales(100);f__Moraxellaceae(100);g__Acinetobacter(100);s__(100);
Otu0348	283	k__Bacteria(100);p__Proteobacteria(100);c__Gammaproteobacteria(100);o__Alteromonadales(100);f__Shewanellaceae(100);g__Shewanella(100);unclassified(100);
Otu0349	5981	k__Bacteria(100);p__Proteobacteria(100);c__Epsilonproteobacteria(100);o__Campylobacterales(100);f__Campylobacteraceae(100);g__Campylobacter(100);s__ureolyticus(100);
Otu0350	286	k__Bacteria(100);p__Actinobacteria(100);c__Actinobacteria(100);o__Actinomycetales(100);f__Dermabacteraceae(100);g__(100);s__(100);
Otu0351	386	k__Bacteria(100);p__Actinobacteria(100);c__Actinobacteria(100);o__Actinomycetales(100);f__Actinomycetaceae(100);g__Actinomyces(100);s__hyovaginalis(100);
Otu0352	16756	k__Bacteria(100);p__Firmicutes(100);c__Clostridia(100);o__Clostridiales(100);f__Lachnospiraceae(100);g__Blautia(100);s__(100);
Otu0353	3691	k__Bacteria(100);p__Actinobacteria(100);c__Actinobacteria(100);o__Actinomycetales(100);f__Actinomycetaceae(100);g__Actinomyces(100);s__europaeus(100);
Otu0354	2900	k__Bacteria(100);p__Firmicutes(100);c__Bacilli(100);o__Lactobacillales(100);f__Enterococcaceae(100);g__Tetragenococcus(100);s__(100);
Otu0355	5779	k__Bacteria(100);p__Proteobacteria(100);c__Alphaproteobacteria(100);o__Rhizobiales(100);f__Methylobacteriaceae(100);g__Methylobacterium(100);s__adhaesivum(100);
Otu0356	326	k__Bacteria(100);p__Proteobacteria(100);c__Gammaproteobacteria(100);o__Pseudomonadales(100);unclassified(100);unclassified(100);unclassified(100);
Otu0357	10458	k__Bacteria(100);p__Firmicutes(100);c__Clostridia(100);o__Clostridiales(100);f__Lachnospiraceae(100);g__Roseburia(100);s__faecis(100);
Otu0358	265	k__Bacteria(100);p__Proteobacteria(100);c__Betaproteobacteria(100);o__Burkholderiales(100);f__Comamonadaceae(100);g__Acidovorax(100);s__facilis(100);
Otu0359	339	k__Bacteria(100);p__Actinobacteria(100);c__Coriobacteriia(100);o__Coriobacteriales(100);f__Coriobacteriaceae(100);unclassified(100);unclassified(100);
Otu0360	9027	k__Bacteria(100);p__Proteobacteria(100);c__Betaproteobacteria(100);o__Methylophilales(100);f__Methylophilaceae(100);g__(100);s__(100);
Otu0361	7439	k__Bacteria(100);p__Firmicutes(100);c__Clostridia(100);o__Clostridiales(100);f__Lachnospiraceae(100);g__Roseburia(100);unclassified(100);
Otu0362	10552	k__Bacteria(100);p__Firmicutes(100);c__Clostridia(100);o__Clostridiales(100);f__Lachnospiraceae(100);g__Anaerostipes(100);s__(100);
Otu0363	18603	k__Bacteria(100);p__Actinobacteria(100);c__Actinobacteria(100);o__Actinomycetales(100);f__Intrasporangiaceae(100);g__(100);s__(100);
Otu0364	823	k__Bacteria(100);p__Proteobacteria(100);c__Betaproteobacteria(100);o__Neisseriales(100);f__Neisseriaceae(100);g__Neisseria(100);unclassified(100);
Otu0365	4382	k__Bacteria(100);p__Bacteroidetes(100);c__Sphingobacteriia(100);o__Sphingobacteriales(100);f__Sphingobacteriaceae(100);g__Pedobacter(100);s__(100);
Otu0366	423	k__Bacteria(100);p__Firmicutes(100);c__Clostridia(100);o__Clostridiales(100);f__Veillonellaceae(100);g__Veillonella(100);s__parvula(100);
Otu0367	239	k__Bacteria(100);p__Firmicutes(100);c__Clostridia(100);o__Clostridiales(100);f__Ruminococcaceae(100);g__Faecalibacterium(100);s__(100);
Otu0368	1098	k__Bacteria(100);p__Proteobacteria(100);c__Alphaproteobacteria(100);o__Rhizobiales(100);f__Bradyrhizobiaceae(100);unclassified(100);unclassified(100);
Otu0369	12492	k__Bacteria(100);p__Proteobacteria(100);c__Gammaproteobacteria(100);o__Alteromonadales(100);f__Shewanellaceae(100);g__Shewanella(100);s__(100);
Otu0370	238	k__Bacteria(100);p__Proteobacteria(100);c__Alphaproteobacteria(100);o__Rhodobacterales(100);f__Rhodobacteraceae(100);g__Paracoccus(100);s__zeaxanthinifaciens(100);
Otu0371	16112	k__Bacteria(100);p__Actinobacteria(100);c__Actinobacteria(100);o__Actinomycetales(100);f__Microbacteriaceae(100);g__Salinibacterium(100);s__(100);
Otu0372	2720	k__Bacteria(100);p__Actinobacteria(100);c__Actinobacteria(100);o__Actinomycetales(100);f__Microbacteriaceae(100);g__Agrococcus(100);s__jenensis(100);
Otu0373	4114	k__Bacteria(100);p__Firmicutes(100);c__Bacilli(100);o__Lactobacillales(100);f__Aerococcaceae(100);g__Alloiococcus(100);s__otitis(100);
Otu0374	11579	k__Bacteria(100);p__Proteobacteria(100);c__Betaproteobacteria(100);o__Burkholderiales(100);f__Oxalobacteraceae(100);g__Janthinobacterium(100);s__lividum(100);
Otu0375	6242	k__Bacteria(100);p__Proteobacteria(100);c__Alphaproteobacteria(100);o__Rhizobiales(100);f__Methylobacteriaceae(100);unclassified(100);unclassified(100);
Otu0376	3019	k__Bacteria(100);p__Proteobacteria(100);c__Betaproteobacteria(100);o__Rhodocyclales(100);f__Rhodocyclaceae(100);g__Z-35(100);s__(100);
Otu0377	243	k__Bacteria(100);p__Bacteroidetes(100);c__Flavobacteriia(100);o__Flavobacteriales(100);f__Weeksellaceae(100);unclassified(100);unclassified(100);
Otu0378	782	k__Bacteria(100);p__Proteobacteria(100);c__Betaproteobacteria(100);o__Burkholderiales(100);f__Oxalobacteraceae(100);g__Janthinobacterium(100);unclassified(100);
Otu0379	26086	k__Bacteria(100);p__Proteobacteria(100);c__Alphaproteobacteria(100);o__Caulobacterales(100);f__Caulobacteraceae(100);g__Caulobacter(100);s__(100);
Otu0380	1894	k__Bacteria(100);p__Proteobacteria(100);c__Epsilonproteobacteria(100);o__Campylobacterales(100);f__Helicobacteraceae(100);g__Flexispira(100);s__rappini(100);
Otu0381	2473	k__Bacteria(100);p__Proteobacteria(100);c__Gammaproteobacteria(100);o__Pseudomonadales(100);f__Pseudomonadaceae(100);g__(100);s__(100);
Otu0382	3734	k__Bacteria(100);p__Proteobacteria(100);c__Alphaproteobacteria(100);o__Rhizobiales(100);f__Methylobacteriaceae(100);g__Methylobacterium(100);s__organophilum(100);
Otu0383	5874	k__Bacteria(100);p__Actinobacteria(100);c__Actinobacteria(100);o__Actinomycetales(100);f__Propionibacteriaceae(100);g__(100);s__(100);
Otu0384	5086	k__Bacteria(100);p__Proteobacteria(100);c__Betaproteobacteria(100);o__Burkholderiales(100);f__Comamonadaceae(100);g__Methylibium(100);s__petroleiphilum(100);
Otu0385	5255	k__Bacteria(100);p__Actinobacteria(100);c__Actinobacteria(100);o__Actinomycetales(100);f__Gordoniaceae(100);g__Gordonia(100);s__(100);
Otu0386	589	k__Bacteria(100);p__Firmicutes(100);c__Bacilli(100);o__Lactobacillales(100);f__Leuconostocaceae(100);g__Leuconostoc(100);s__mesenteroides(100);
Otu0387	205	k__Bacteria(100);p__Fusobacteria(100);c__Fusobacteriia(100);o__Fusobacteriales(100);f__Fusobacteriaceae(100);unclassified(100);unclassified(100);
Otu0388	196	k__Bacteria(100);p__Actinobacteria(100);c__Actinobacteria(100);o__Actinomycetales(100);f__Pseudonocardiaceae(100);g__Saccharopolyspora(100);unclassified(100);
Otu0389	4143	k__Bacteria(100);p__Actinobacteria(100);c__Actinobacteria(100);o__Actinomycetales(100);f__Pseudonocardiaceae(100);g__Actinomycetospora(100);s__(100);
Otu0390	5126	k__Bacteria(100);p__GN02(100);c__BD1-5(100);o__(100);f__(100);g__(100);s__(100);
Otu0391	4092	k__Bacteria(100);p__Actinobacteria(100);c__Actinobacteria(100);o__Actinomycetales(100);f__Sporichthyaceae(100);g__(100);s__(100);
Otu0392	186	k__Bacteria(100);p__Actinobacteria(100);c__Actinobacteria(100);o__Actinomycetales(100);f__Micrococcaceae(100);g__Arthrobacter(100);unclassified(100);
Otu0393	2333	k__Bacteria(100);p__Actinobacteria(100);c__Actinobacteria(100);o__Actinomycetales(100);f__Actinopolysporaceae(100);g__(100);s__(100);
Otu0394	179	k__Bacteria(100);p__Firmicutes(100);c__Bacilli(100);o__Lactobacillales(100);f__Aerococcaceae(100);g__Alkalibacterium(100);s__iburiense(100);
Otu0395	1592	k__Bacteria(100);p__Bacteroidetes(100);c__Bacteroidia(100);o__Bacteroidales(100);f__Paraprevotellaceae(100);g__CF231(100);s__(100);
Otu0396	2556	k__Bacteria(100);p__Firmicutes(100);c__Bacilli(100);o__Bacillales(100);f__Bacillaceae(100);g__Anoxybacillus(100);s__(100);
Otu0397	675	k__Bacteria(100);p__Gemmatimonadetes(100);c__Gemmatimonadetes(100);o__Ellin5290(100);f__(100);g__(100);s__(100);
Otu0398	176	k__Bacteria(100);p__Proteobacteria(100);c__Betaproteobacteria(100);o__Burkholderiales(100);f__Burkholderiaceae(100);unclassified(100);unclassified(100);
Otu0399	2538	k__Bacteria(100);p__Firmicutes(100);c__Bacilli(100);o__Lactobacillales(100);f__Streptococcaceae(100);g__Streptococcus(100);s__minor(100);
Otu0400	5433	k__Bacteria(100);p__Acidobacteria(100);c__Acidobacteriia(100);o__Acidobacteriales(100);f__Acidobacteriaceae(100);unclassified(100);unclassified(100);
Otu0401	26754	k__Bacteria(100);p__Proteobacteria(100);c__Betaproteobacteria(100);o__Rhodocyclales(100);f__Rhodocyclaceae(100);unclassified(100);unclassified(100);
Otu0402	2252	k__Bacteria(100);p__Bacteroidetes(100);c__Bacteroidia(100);o__Bacteroidales(100);f__Porphyromonadaceae(100);g__Porphyromonas(100);s__endodontalis(100);
Otu0404	1574	k__Bacteria(100);p__Actinobacteria(100);c__Actinobacteria(100);o__Actinomycetales(100);f__Nocardioidaceae(100);g__Propionicimonas(100);s__(100);
Otu0405	2240	k__Bacteria(100);p__Firmicutes(100);c__Clostridia(100);o__Clostridiales(100);f__Peptostreptococcaceae(100);g__Filifactor(100);s__(100);
Otu0406	165	k__Bacteria(100);p__Actinobacteria(100);c__Actinobacteria(100);o__Actinomycetales(100);f__Microbacteriaceae(100);g__Microbacterium(100);s__barkeri(100);
Otu0407	2256	k__Bacteria(100);p__Firmicutes(100);c__Bacilli(100);o__Bacillales(100);f__(100);g__(100);s__(100);
Otu0408	2109	k__Bacteria(100);p__Firmicutes(100);c__Erysipelotrichi(100);o__Erysipelotrichales(100);f__Erysipelotrichaceae(100);g__L7A_E11(100);s__(100);
Otu0409	698	k__Bacteria(100);p__Actinobacteria(100);c__Actinobacteria(100);o__Actinomycetales(100);f__Propionibacteriaceae(100);unclassified(100);unclassified(100);
Otu0410	3187	k__Bacteria(100);p__Fusobacteria(100);c__Fusobacteriia(100);o__Fusobacteriales(100);f__Leptotrichiaceae(100);g__(100);s__(100);
Otu0411	160	k__Bacteria(100);p__Actinobacteria(100);c__Actinobacteria(100);o__Actinomycetales(100);f__Micrococcaceae(100);g__Rothia(100);s__(100);
Otu0412	1786	k__Bacteria(100);p__Firmicutes(100);c__Bacilli(100);o__Bacillales(100);f__Paenibacillaceae(100);g__Cohnella(100);s__(100);
Otu0414	1480	k__Bacteria(100);p__Actinobacteria(100);c__Actinobacteria(100);o__Actinomycetales(100);f__Corynebacteriaceae(100);g__Corynebacterium(100);s__variabile(100);
Otu0415	157	k__Bacteria(100);p__Fusobacteria(100);c__Fusobacteriia(100);o__Fusobacteriales(100);unclassified(100);unclassified(100);unclassified(100);
Otu0416	2402	k__Bacteria(100);p__Firmicutes(100);c__Bacilli(100);o__Bacillales(100);f__Thermoactinomycetaceae(100);g__Laceyella(100);s__(100);
Otu0417	2919	k__Bacteria(100);p__Actinobacteria(100);c__Actinobacteria(100);o__Actinomycetales(100);f__Propionibacteriaceae(100);g__Propionibacterium(100);s__granulosum(100);
Otu0418	153	k__Bacteria(100);p__Actinobacteria(100);c__Actinobacteria(100);o__Actinomycetales(100);f__Intrasporangiaceae(100);g__Knoellia(100);unclassified(100);
Otu0420	1453	k__Bacteria(100);p__Firmicutes(100);c__Erysipelotrichi(100);o__Erysipelotrichales(100);f__Erysipelotrichaceae(100);g__Eubacterium(100);s__biforme(100);
Otu0421	1758	k__Bacteria(100);p__Actinobacteria(100);c__Actinobacteria(100);o__Actinomycetales(100);f__Intrasporangiaceae(100);g__Terracoccus(100);s__(100);
Otu0422	20207	k__Bacteria(100);p__Firmicutes(100);c__Bacilli(100);o__Bacillales(100);f__Staphylococcaceae(100);g__Staphylococcus(100);s__aureus(100);
Otu0423	4342	k__Bacteria(100);p__Proteobacteria(100);c__Gammaproteobacteria(100);o__Enterobacteriales(100);f__Enterobacteriaceae(100);g__Yersinia(100);s__(100);
Otu0424	1810	k__Bacteria(100);p__Proteobacteria(100);c__Betaproteobacteria(100);o__Neisseriales(100);f__Neisseriaceae(100);g__Neisseria(100);s__subflava(100);
Otu0425	5799	k__Bacteria(100);p__Proteobacteria(100);c__Gammaproteobacteria(100);o__Enterobacteriales(100);f__Enterobacteriaceae(100);g__Erwinia(100);s__(100);
Otu0426	2253	k__Bacteria(100);p__Actinobacteria(100);c__Coriobacteriia(100);o__Coriobacteriales(100);f__Coriobacteriaceae(100);g__Adlercreutzia(100);s__(100);
Otu0427	2694	k__Bacteria(100);p__Actinobacteria(100);c__Actinobacteria(100);o__Actinomycetales(100);f__Kineosporiaceae(100);g__Kineococcus(100);s__(100);
Otu0428	4469	k__Bacteria(100);p__Firmicutes(100);c__Clostridia(100);o__Clostridiales(100);f__Tissierellaceae(100);g__(100);s__(100);
Otu0429	590	k__Bacteria(100);p__Proteobacteria(100);c__Alphaproteobacteria(100);o__Sphingomonadales(100);f__Erythrobacteraceae(100);unclassified(100);unclassified(100);
Otu0430	675	k__Bacteria(100);p__Firmicutes(100);c__Clostridia(100);o__Clostridiales(100);f__Mogibacteriaceae(100);unclassified(100);unclassified(100);
Otu0431	7529	k__Bacteria(100);p__Proteobacteria(100);c__Epsilonproteobacteria(100);o__Campylobacterales(100);f__Helicobacteraceae(100);unclassified(100);unclassified(100);
Otu0432	983	k__Bacteria(100);p__Actinobacteria(100);c__Actinobacteria(100);o__Actinomycetales(100);f__Sanguibacteraceae(100);g__Sanguibacter(100);s__(100);
Otu0433	221	k__Bacteria(100);p__Proteobacteria(100);c__Alphaproteobacteria(100);o__Sphingomonadales(100);f__Sphingomonadaceae(100);g__Sphingobium(100);unclassified(100);
Otu0434	4298	k__Bacteria(100);p__Actinobacteria(100);c__Actinobacteria(100);o__Actinomycetales(100);f__Brevibacteriaceae(100);g__Brevibacterium(100);s__aureum(100);
Otu0435	3077	k__Bacteria(100);p__Proteobacteria(100);c__Betaproteobacteria(100);o__Rhodocyclales(100);f__Rhodocyclaceae(100);g__C39(100);s__(100);
Otu0436	4729	k__Bacteria(100);p__Firmicutes(100);c__Clostridia(100);o__MBA08(100);f__(100);g__(100);s__(100);
Otu0437	2018	k__Bacteria(100);p__Bacteroidetes(100);c__Sphingobacteriia(100);o__Sphingobacteriales(100);f__Sphingobacteriaceae(100);g__(100);s__(100);
Otu0438	1944	k__Bacteria(100);p__Actinobacteria(100);c__Actinobacteria(100);o__Actinomycetales(100);f__Micrococcaceae(100);g__Kocuria(100);unclassified(100);
Otu0439	663	k__Bacteria(100);p__Actinobacteria(100);c__Actinobacteria(100);o__Actinomycetales(100);f__Micrococcaceae(100);g__Rothia(100);unclassified(100);
Otu0441	9684	k__Bacteria(100);p__Actinobacteria(100);c__Actinobacteria(100);o__Actinomycetales(100);f__(100);g__(100);s__(100);
Otu0442	2541	k__Bacteria(100);p__Thermi(100);c__Deinococci(100);o__Deinococcales(100);f__Deinococcaceae(100);g__Deinococcus(100);s__alpinitundrae(100);
Otu0443	1378	k__Bacteria(100);p__Firmicutes(100);c__Bacilli(100);o__Lactobacillales(100);f__Carnobacteriaceae(100);g__Trichococcus(100);s__(100);
Otu0444	569	k__Bacteria(100);p__Firmicutes(100);c__Clostridia(100);o__Clostridiales(100);f__Veillonellaceae(100);g__Megamonas(100);s__hypermegale(100);
Otu0445	125	k__Bacteria(100);p__Proteobacteria(100);c__Gammaproteobacteria(100);o__Enterobacteriales(100);f__Enterobacteriaceae(100);g__Brenneria(100);s__(100);
Otu0446	11438	k__Bacteria(100);p__Actinobacteria(100);c__Actinobacteria(100);o__Actinomycetales(100);f__Microbacteriaceae(100);g__(100);s__(100);
Otu0447	4368	k__Bacteria(100);p__Proteobacteria(100);c__Betaproteobacteria(100);o__Burkholderiales(100);f__Comamonadaceae(100);g__Methylibium(100);s__(100);
Otu0448	2315	k__Bacteria(100);p__Actinobacteria(100);c__Actinobacteria(100);o__Actinomycetales(100);f__Nocardioidaceae(100);g__Aeromicrobium(100);s__(100);
Otu0449	1579	k__Bacteria(100);p__Firmicutes(100);c__Clostridia(100);o__Clostridiales(100);f__Peptococcaceae(100);g__Desulfosporosinus(100);s__meridiei(100);
Otu0450	7960	k__Bacteria(100);p__Firmicutes(100);c__Bacilli(100);o__Bacillales(100);f__Bacillaceae(100);g__Bacillus(100);s__muralis(100);
Otu0451	147	k__Bacteria(100);p__Actinobacteria(100);c__Actinobacteria(100);o__Actinomycetales(100);f__Actinomycetaceae(100);unclassified(100);unclassified(100);
Otu0452	2514	k__Bacteria(100);p__Proteobacteria(100);c__Gammaproteobacteria(100);o__Pasteurellales(100);f__Pasteurellaceae(100);g__Actinobacillus(100);s__parahaemolyticus(100);
Otu0453	4811	k__Bacteria(100);p__Actinobacteria(100);c__Actinobacteria(100);o__Actinomycetales(100);f__Propionibacteriaceae(100);g__Microlunatus(100);s__(100);
Otu0454	1439	k__Bacteria(100);p__Bacteroidetes(100);c__Sphingobacteriia(100);o__Sphingobacteriales(100);f__Sphingobacteriaceae(100);g__Pedobacter(100);s__cryoconitis(100);
Otu0455	112	k__Bacteria(100);p__Proteobacteria(100);c__Gammaproteobacteria(100);o__Pseudomonadales(100);f__Moraxellaceae(100);g__Acinetobacter(100);s__venetianus(100);
Otu0456	6564	k__Bacteria(100);p__Cyanobacteria(100);c__Oscillatoriophycideae(100);o__Oscillatoriales(100);f__Phormidiaceae(100);g__Phormidium(100);s__(100);
Otu0458	1752	k__Bacteria(100);p__Proteobacteria(100);c__Deltaproteobacteria(100);o__Myxococcales(100);f__(100);g__(100);s__(100);
Otu0459	3229	k__Bacteria(100);p__Firmicutes(100);c__Bacilli(100);o__Bacillales(100);f__Staphylococcaceae(100);g__Staphylococcus(100);s__pettenkoferi(100);
Otu0460	110	k__Bacteria(100);p__Proteobacteria(100);c__Alphaproteobacteria(100);o__Rhodobacterales(100);f__Rhodobacteraceae(100);g__Rhodobacter(100);unclassified(100);
Otu0461	959	k__Bacteria(100);p__Proteobacteria(100);c__Betaproteobacteria(100);o__Tremblayales(100);f__(100);g__(100);s__(100);
Otu0462	2388	k__Bacteria(100);p__Proteobacteria(100);c__Betaproteobacteria(100);o__Burkholderiales(100);f__Alcaligenaceae(100);g__Oligella(100);s__(100);
Otu0463	1403	k__Bacteria(100);p__Actinobacteria(100);c__Actinobacteria(100);o__Actinomycetales(100);f__Nocardioidaceae(100);g__Nocardioides(100);s__(100);
Otu0464	1847	k__Bacteria(100);p__Firmicutes(100);c__Clostridia(100);o__Clostridiales(100);f__Veillonellaceae(100);g__Succiniclasticum(100);s__(100);
Otu0465	1533	k__Bacteria(100);p__Firmicutes(100);c__Clostridia(100);o__Clostridiales(100);f__Veillonellaceae(100);g__Acidaminococcus(100);s__(100);
Otu0466	106	k__Bacteria(100);p__Fusobacteria(100);c__Fusobacteriia(100);o__Fusobacteriales(100);f__Leptotrichiaceae(100);unclassified(100);unclassified(100);
Otu0467	1772	k__Bacteria(100);p__Proteobacteria(100);c__Gammaproteobacteria(100);o__Cardiobacteriales(100);f__Cardiobacteriaceae(100);g__(100);s__(100);
Otu0468	1827	k__Bacteria(100);p__Firmicutes(100);c__Erysipelotrichi(100);o__Erysipelotrichales(100);f__Erysipelotrichaceae(100);unclassified(100);unclassified(100);
Otu0469	672	k__Bacteria(100);p__Proteobacteria(100);c__Deltaproteobacteria(100);o__Syntrophobacterales(100);f__Syntrophobacteraceae(100);g__(100);s__(100);
Otu0470	635	k__Bacteria(100);p__Actinobacteria(100);c__Actinobacteria(100);o__Actinomycetales(100);f__Nocardiopsaceae(100);g__Nocardiopsis(100);unclassified(100);
Otu0471	2786	k__Bacteria(100);p__Actinobacteria(100);c__Actinobacteria(100);o__Actinomycetales(100);f__Nakamurellaceae(100);g__(100);s__(100);
Otu0472	2598	k__Bacteria(100);p__Proteobacteria(100);c__Gammaproteobacteria(100);o__Pasteurellales(100);f__Pasteurellaceae(100);g__Aggregatibacter(100);s__(100);
Otu0473	527	k__Bacteria(100);p__Actinobacteria(100);c__Actinobacteria(100);o__Actinomycetales(100);f__Actinomycetaceae(100);g__(100);s__(100);
Otu0474	104	k__Bacteria(100);p__Actinobacteria(100);c__Actinobacteria(100);o__Actinomycetales(100);f__Intrasporangiaceae(100);g__Tetrasphaera(100);s__(100);
Otu0475	13952	k__Bacteria(100);p__Actinobacteria(100);c__Actinobacteria(100);o__Actinomycetales(100);f__Microbacteriaceae(100);g__Microbacterium(100);s__(100);
Otu0476	1117	k__Bacteria(100);p__Bacteroidetes(100);c__Bacteroidia(100);o__Bacteroidales(100);f__RF16(100);g__(100);s__(100);
Otu0477	1148	k__Bacteria(100);p__Proteobacteria(100);c__Betaproteobacteria(100);o__Burkholderiales(100);f__Alcaligenaceae(100);g__Sutterella(100);s__(100);
Otu0479	100	k__Bacteria(100);p__Firmicutes(100);c__Clostridia(100);o__Clostridiales(100);f__Veillonellaceae(100);unclassified(100);unclassified(100);
Otu0480	941	k__Bacteria(100);p__Firmicutes(100);c__Erysipelotrichi(100);o__Erysipelotrichales(100);f__Erysipelotrichaceae(100);g__p-75-a5(100);s__(100);
Otu0481	4287	k__Bacteria(100);p__Firmicutes(100);c__Bacilli(100);o__Bacillales(100);f__Thermoactinomycetaceae(100);g__(100);s__(100);
Otu0482	15894	k__Bacteria(100);p__Firmicutes(100);c__Clostridia(100);o__Clostridiales(100);f__Lachnospiraceae(100);g__Dorea(100);s__(100);
Otu0483	4279	k__Bacteria(100);p__Proteobacteria(100);c__Betaproteobacteria(100);o__Burkholderiales(100);f__Burkholderiaceae(100);g__(100);s__(100);
Otu0484	2730	k__Bacteria(100);p__Actinobacteria(100);c__Actinobacteria(100);o__Actinomycetales(100);f__Cellulomonadaceae(100);g__Demequina(100);s__(100);
Otu0486	90	k__Bacteria(100);p__Firmicutes(100);c__Bacilli(100);o__Bacillales(100);f__Paenibacillaceae(100);g__Paenibacillus(100);s__illinoisensis(100);
Otu0487	19271	k__Bacteria(100);p__Proteobacteria(100);c__Gammaproteobacteria(100);o__Pseudomonadales(100);f__Pseudomonadaceae(100);g__Pseudomonas(100);s__veronii(100);
Otu0488	694	k__Bacteria(100);p__Proteobacteria(100);c__Gammaproteobacteria(100);o__Pseudomonadales(100);f__Moraxellaceae(100);g__(100);s__(100);
Otu0489	4733	k__Bacteria(100);p__Actinobacteria(100);c__Actinobacteria(100);o__Actinomycetales(100);f__Micrococcaceae(100);g__Rothia(100);s__mucilaginosa(100);
Otu0490	88	k__Bacteria(100);p__Firmicutes(100);c__Clostridia(100);o__Clostridiales(100);f__Lachnospiraceae(100);g__Blautia(100);unclassified(100);
Otu0491	18240	k__Bacteria(100);p__Proteobacteria(100);c__Gammaproteobacteria(100);o__Pseudomonadales(100);f__Pseudomonadaceae(100);g__Pseudomonas(100);s__viridiflava(100);
Otu0492	2664	k__Bacteria(100);p__Proteobacteria(100);c__Betaproteobacteria(100);o__Burkholderiales(100);f__Comamonadaceae(100);g__Aquabacterium(100);s__(100);
Otu0493	88	k__Bacteria(100);p__Firmicutes(100);c__Bacilli(100);o__Bacillales(100);f__Planococcaceae(100);g__Sporosarcina(100);unclassified(100);
Otu0494	1768	k__Bacteria(100);p__Actinobacteria(100);c__Actinobacteria(100);o__Actinomycetales(100);f__Cellulomonadaceae(100);unclassified(100);unclassified(100);
Otu0495	1128	k__Bacteria(100);p__Bacteroidetes(100);c__Flavobacteriia(100);o__Flavobacteriales(100);f__Flavobacteriaceae(100);g__Myroides(100);s__odoratimimus(100);
Otu0498	85	k__Bacteria(100);p__Proteobacteria(100);c__Gammaproteobacteria(100);o__Enterobacteriales(100);f__Enterobacteriaceae(100);g__Salmonella(100);s__(100);
Otu0499	1029	k__Bacteria(100);p__Firmicutes(100);c__Clostridia(100);o__Clostridiales(100);f__Veillonellaceae(100);g__Dialister(100);s__(100);
Otu0500	386	k__Bacteria(100);p__Proteobacteria(100);c__Alphaproteobacteria(100);o__Rhizobiales(100);f__Rhizobiaceae(100);unclassified(100);unclassified(100);
Otu0501	84	k__Bacteria(100);p__Firmicutes(100);c__Bacilli(100);o__Bacillales(100);f__Planococcaceae(100);g__Lysinibacillus(100);s__(100);
Otu0503	83	k__Bacteria(100);p__Bacteroidetes(100);c__Rhodothermi(100);o__Rhodothermales(100);unclassified(100);unclassified(100);unclassified(100);
Otu0504	1970	k__Bacteria(100);p__Firmicutes(100);c__Clostridia(100);o__Clostridiales(100);f__Clostridiaceae(100);g__Clostridium(100);s__(100);
Otu0505	1046	k__Bacteria(100);p__Verrucomicrobia(100);c__Verrucomicrobiae(100);o__Verrucomicrobiales(100);f__Verrucomicrobiaceae(100);g__Luteolibacter(100);s__(100);
Otu0506	82	k__Bacteria(100);p__Actinobacteria(100);c__Actinobacteria(100);o__Actinomycetales(100);f__Pseudonocardiaceae(100);unclassified(100);unclassified(100);
Otu0507	79	k__Bacteria(100);p__Proteobacteria(100);c__Gammaproteobacteria(100);o__Oceanospirillales(100);f__Halomonadaceae(100);unclassified(100);unclassified(100);
Otu0509	1034	k__Bacteria(100);p__Bacteroidetes(100);c__Bacteroidia(100);o__Bacteroidales(100);f__Barnesiellaceae(100);g__(100);s__(100);
Otu0510	2859	k__Bacteria(100);p__Actinobacteria(100);c__Actinobacteria(100);o__Actinomycetales(100);f__Brevibacteriaceae(100);g__Brevibacterium(100);s__paucivorans(100);
Otu0511	78	k__Bacteria(100);p__Thermi(100);c__Deinococci(100);unclassified(100);unclassified(100);unclassified(100);unclassified(100);
Otu0512	1914	k__Bacteria(100);p__Bacteroidetes(100);c__Bacteroidia(100);o__Bacteroidales(100);f__Paraprevotellaceae(100);g__(100);s__(100);
Otu0513	5762	k__Bacteria(100);p__Proteobacteria(100);c__Alphaproteobacteria(100);o__Rhodospirillales(100);f__(100);g__(100);s__(100);
Otu0514	1283	k__Bacteria(100);p__Firmicutes(100);c__Clostridia(100);o__Clostridiales(100);f__Lachnospiraceae(100);g__Epulopiscium(100);s__(100);
Otu0515	2684	k__Bacteria(100);p__Proteobacteria(100);c__Betaproteobacteria(100);o__Burkholderiales(100);f__Burkholderiaceae(100);g__Burkholderia(100);s__bryophila(100);
Otu0516	3250	k__Bacteria(100);p__Proteobacteria(100);c__Betaproteobacteria(100);o__(100);f__(100);g__(100);s__(100);
Otu0518	74	k__Bacteria(100);p__Proteobacteria(100);c__Gammaproteobacteria(100);o__Alteromonadales(100);f__Shewanellaceae(100);g__Shewanella(100);s__pacifica(100);
Otu0519	1920	k__Bacteria(100);p__Bacteroidetes(100);c__Flavobacteriia(100);o__Flavobacteriales(100);f__Weeksellaceae(100);g__Chryseobacterium(100);s__(100);
Otu0520	267	k__Bacteria(100);p__Proteobacteria(100);c__Epsilonproteobacteria(100);o__Campylobacterales(100);f__Campylobacteraceae(100);g__Campylobacter(100);s__rectus(100);
Otu0521	756	k__Bacteria(100);p__Actinobacteria(100);c__Coriobacteriia(100);o__Coriobacteriales(100);f__Coriobacteriaceae(100);g__Atopobium(100);s__(100);
Otu0522	73	k__Bacteria(100);p__Cyanobacteria(100);c__4C0d-2(100);o__(100);f__(100);g__(100);s__(100);
Otu0524	594	k__Bacteria(100);p__Spirochaetes(100);c__Spirochaetes(100);o__Spirochaetales(100);f__Spirochaetaceae(100);g__Treponema(100);s__(100);
Otu0525	2710	k__Bacteria(100);p__Proteobacteria(100);c__Alphaproteobacteria(100);o__Rhodobacterales(100);f__Rhodobacteraceae(100);g__Amaricoccus(100);s__(100);
Otu0526	2603	k__Bacteria(100);p__Bacteroidetes(100);c__Bacteroidia(100);o__Bacteroidales(100);f__Prevotellaceae(100);g__(100);s__(100);
Otu0527	1040	k__Bacteria(100);p__Bacteroidetes(100);c__Bacteroidia(100);o__Bacteroidales(100);f__Porphyromonadaceae(100);g__(100);s__(100);
Otu0528	70	k__Bacteria(100);p__Proteobacteria(100);c__Gammaproteobacteria(100);o__Cardiobacteriales(100);f__Cardiobacteriaceae(100);g__Cardiobacterium(100);unclassified(100);
Otu0529	71	k__Bacteria(100);p__Actinobacteria(100);c__Actinobacteria(100);o__Actinomycetales(100);f__Microbacteriaceae(100);g__Pseudoclavibacter(100);unclassified(100);
Otu0530	575	k__Bacteria(100);p__Bacteroidetes(100);c__Bacteroidia(100);o__Bacteroidales(100);f__BS11(100);g__(100);s__(100);
Otu0531	948	k__Bacteria(100);p__Bacteroidetes(100);c__Cytophagia(100);o__Cytophagales(100);f__Cytophagaceae(100);g__Adhaeribacter(100);s__(100);
Otu0532	1111	k__Bacteria(100);p__Actinobacteria(100);c__Actinobacteria(100);o__Actinomycetales(100);f__Dermatophilaceae(100);g__(100);s__(100);
Otu0533	156	k__Bacteria(100);p__Firmicutes(100);c__Bacilli(100);o__Bacillales(100);f__Staphylococcaceae(100);g__Macrococcus(100);unclassified(100);
Otu0534	68	k__Bacteria(100);p__Fibrobacteres(100);c__Fibrobacteria(100);o__Fibrobacterales(100);f__Fibrobacteraceae(100);g__Fibrobacter(100);unclassified(100);
Otu0535	2305	k__Bacteria(100);p__Firmicutes(100);c__Bacilli(100);o__Bacillales(100);f__Exiguobacteraceae(100);g__Exiguobacterium(100);s__(100);
Otu0536	1336	k__Bacteria(100);p__Firmicutes(100);c__Erysipelotrichi(100);o__Erysipelotrichales(100);f__Erysipelotrichaceae(100);g__Catenibacterium(100);s__(100);
Otu0537	71	k__Bacteria(100);p__Actinobacteria(100);c__Actinobacteria(100);o__Actinomycetales(100);f__Brevibacteriaceae(100);unclassified(100);unclassified(100);
Otu0538	434	k__Bacteria(100);p__Firmicutes(100);c__Clostridia(100);o__Clostridiales(100);f__Clostridiaceae(100);g__(100);s__(100);
Otu0539	352	k__Bacteria(100);p__Actinobacteria(100);c__Actinobacteria(100);o__Actinomycetales(100);f__Yaniellaceae(100);g__Yaniella(100);s__(100);
Otu0540	342	k__Bacteria(100);p__Proteobacteria(100);c__Gammaproteobacteria(100);o__Legionellales(100);f__Legionellaceae(100);unclassified(100);unclassified(100);
Otu0541	63	k__Bacteria(100);p__Proteobacteria(100);c__Alphaproteobacteria(100);o__Sphingomonadales(100);f__Sphingomonadaceae(100);g__Sphingomonas(100);s__asaccharolytica(100);
Otu0543	62	k__Bacteria(100);p__Proteobacteria(100);c__Alphaproteobacteria(100);o__Rhizobiales(100);f__Bradyrhizobiaceae(100);g__Bosea(100);s__(100);
Otu0544	63	k__Bacteria(100);p__Proteobacteria(100);c__Alphaproteobacteria(100);o__Rhizobiales(100);f__Bradyrhizobiaceae(100);g__Bosea(100);unclassified(100);
Otu0546	562	k__Bacteria(100);p__Proteobacteria(100);c__Betaproteobacteria(100);o__Nitrosomonadales(100);f__Nitrosomonadaceae(100);g__(100);s__(100);
Otu0547	81204	k__Bacteria(100);p__Proteobacteria(100);c__Betaproteobacteria(100);o__Burkholderiales(100);f__Comamonadaceae(100);g__Pelomonas(100);s__(100);
Otu0548	1663	k__Bacteria(100);p__Acidobacteria(100);c__Acidobacteriia(100);o__Acidobacteriales(100);f__Acidobacteriaceae(100);g__Edaphobacter(100);s__modestum(100);
Otu0550	693	k__Bacteria(100);p__Bacteroidetes(100);c__Bacteroidia(100);o__Bacteroidales(100);f__p-2534-18B5(100);g__(100);s__(100);
Otu0551	224	k__Bacteria(100);p__Actinobacteria(100);c__Actinobacteria(100);o__Actinomycetales(100);f__Micrococcaceae(100);g__Citricoccus(100);unclassified(100);
Otu0552	2243	k__Bacteria(100);p__Actinobacteria(100);c__Actinobacteria(100);o__Actinomycetales(100);f__Nocardiaceae(100);g__(100);s__(100);
Otu0553	14835	k__Bacteria(100);p__Firmicutes(100);c__Clostridia(100);o__Clostridiales(100);f__Lachnospiraceae(100);g__Coprococcus(100);unclassified(100);
Otu0554	1199	k__Bacteria(100);p__Spirochaetes(100);c__Spirochaetes(100);o__Spirochaetales(100);f__Spirochaetaceae(100);g__(100);s__(100);
Otu0555	57	k__Bacteria(100);p__Proteobacteria(100);c__Betaproteobacteria(100);o__Methylophilales(100);f__Methylophilaceae(100);unclassified(100);unclassified(100);
Otu0556	394	k__Bacteria(100);p__Firmicutes(100);c__Bacilli(100);o__Bacillales(100);f__Thermoactinomycetaceae(100);g__Thermoactinomyces(100);s__(100);
Otu0557	1476	k__Bacteria(100);p__Actinobacteria(100);c__Actinobacteria(100);o__Actinomycetales(100);f__Corynebacteriaceae(100);g__Corynebacterium(100);s__simulans(100);
Otu0558	1139	k__Bacteria(100);p__Actinobacteria(100);c__Acidimicrobiia(100);o__Acidimicrobiales(100);f__EB1017(100);g__(100);s__(100);
Otu0559	1555	k__Bacteria(100);p__Proteobacteria(100);c__Betaproteobacteria(100);o__Burkholderiales(100);f__Comamonadaceae(100);g__Diaphorobacter(100);s__(100);
Otu0562	58	k__Bacteria(100);p__Firmicutes(100);c__Clostridia(100);o__Clostridiales(100);f__Ruminococcaceae(100);g__Oscillospira(100);unclassified(100);
Otu0563	221	k__Bacteria(100);p__Bacteroidetes(100);c__Sphingobacteriia(100);o__Sphingobacteriales(100);f__Sphingobacteriaceae(100);unclassified(100);unclassified(100);
Otu0564	53	k__Bacteria(100);p__Actinobacteria(100);c__Actinobacteria(100);o__Actinomycetales(100);f__Microbacteriaceae(100);g__Pseudoclavibacter(100);s__(100);
Otu0565	2042	k__Bacteria(100);p__Bacteroidetes(100);c__Bacteroidia(100);o__Bacteroidales(100);f__Bacteroidaceae(100);g__Bacteroides(100);s__fragilis(100);
Otu0566	12140	k__Bacteria(100);p__Firmicutes(100);c__Clostridia(100);o__Clostridiales(100);f__Lachnospiraceae(100);g__Dorea(100);unclassified(100);
Otu0567	53	k__Bacteria(100);p__Firmicutes(100);c__Bacilli(100);o__Bacillales(100);f__Planococcaceae(100);g__Planococcus(100);unclassified(100);
Otu0568	730	k__Bacteria(100);p__Proteobacteria(100);c__Gammaproteobacteria(100);o__Alteromonadales(100);unclassified(100);unclassified(100);unclassified(100);
Otu0569	1583	k__Bacteria(100);p__Actinobacteria(100);c__Actinobacteria(100);o__Actinomycetales(100);f__Nocardioidaceae(100);g__Friedmanniella(100);s__(100);
Otu0570	191	k__Bacteria(100);p__Firmicutes(100);c__Bacilli(100);o__Bacillales(100);f__Bacillaceae(100);g__Bacillus(100);s__coagulans(100);
Otu0571	487	k__Bacteria(100);p__Proteobacteria(100);c__Alphaproteobacteria(100);o__Sphingomonadales(100);f__Sphingomonadaceae(100);g__Novosphingobium(100);s__capsulatum(100);
Otu0572	51	k__Bacteria(100);p__Proteobacteria(100);c__Gammaproteobacteria(100);o__Pseudomonadales(100);f__Pseudomonadaceae(100);g__Pseudomonas(100);s__citronellolis(100);
Otu0573	50	k__Bacteria(100);p__Bacteroidetes(100);c__Bacteroidia(100);o__Bacteroidales(100);f__Porphyromonadaceae(100);g__Parabacteroides(100);unclassified(100);
Otu0574	50	k__Bacteria(100);p__Actinobacteria(100);c__Actinobacteria(100);o__Actinomycetales(100);f__Microbacteriaceae(100);g__Yonghaparkia(100);s__(100);
Otu0575	974	k__Bacteria(100);p__Chloroflexi(100);c__Ellin6529(100);o__(100);f__(100);g__(100);s__(100);
Otu0576	1511	k__Bacteria(100);p__Proteobacteria(100);c__Alphaproteobacteria(100);o__Rhodospirillales(100);f__Acetobacteraceae(100);g__Roseomonas(100);s__mucosa(100);
Otu0577	49	k__Bacteria(100);p__Firmicutes(100);c__Bacilli(100);o__Bacillales(100);f__Planococcaceae(100);g__Kurthia(100);s__(100);
Otu0578	49	k__Bacteria(100);p__Proteobacteria(100);c__Betaproteobacteria(100);o__Burkholderiales(100);f__Oxalobacteraceae(100);g__Cupriavidus(100);unclassified(100);
Otu0580	1702	k__Bacteria(100);p__Proteobacteria(100);c__Alphaproteobacteria(100);o__Sphingomonadales(100);f__Sphingomonadaceae(100);g__Novosphingobium(100);s__stygium(100);
Otu0581	50	k__Bacteria(100);p__Bacteroidetes(100);c__Bacteroidia(100);o__Bacteroidales(100);f__Bacteroidaceae(100);unclassified(100);unclassified(100);
Otu0582	1835	k__Bacteria(100);p__Firmicutes(100);c__Clostridia(100);o__Clostridiales(100);f__Tissierellaceae(100);g__WAL_1855D(100);s__(100);
Otu0583	49	k__Bacteria(100);p__Firmicutes(100);c__Bacilli(100);o__Bacillales(100);f__Staphylococcaceae(100);g__Macrococcus(100);s__(100);
Otu0584	805	k__Bacteria(100);p__Firmicutes(100);c__Erysipelotrichi(100);o__Erysipelotrichales(100);f__Erysipelotrichaceae(100);g__RFN20(100);s__(100);
Otu0585	1649	k__Bacteria(100);p__Bacteroidetes(100);c__Flavobacteriia(100);o__Flavobacteriales(100);f__Flavobacteriaceae(100);g__Capnocytophaga(100);s__(100);
Otu0586	48	k__Bacteria(100);p__Proteobacteria(100);c__Gammaproteobacteria(100);o__Cardiobacteriales(100);f__Cardiobacteriaceae(100);unclassified(100);unclassified(100);
Otu0587	48	k__Bacteria(100);p__Firmicutes(100);c__Bacilli(100);o__Lactobacillales(100);f__Enterococcaceae(100);g__Enterococcus(100);unclassified(100);
Otu0588	63	k__Bacteria(100);p__Proteobacteria(100);c__Deltaproteobacteria(100);unclassified(100);unclassified(100);unclassified(100);unclassified(100);
Otu0589	333	k__Bacteria(100);p__Actinobacteria(100);c__Coriobacteriia(100);o__Coriobacteriales(100);f__Coriobacteriaceae(100);g__Atopobium(100);s__rimae(100);
Otu0590	469	k__Bacteria(100);p__Firmicutes(100);c__Bacilli(100);o__Lactobacillales(100);f__Lactobacillaceae(100);g__Lactobacillus(100);s__pontis(100);
Otu0591	48	k__Bacteria(100);p__Proteobacteria(100);c__Deltaproteobacteria(100);o__Myxococcales(100);unclassified(100);unclassified(100);unclassified(100);
Otu0593	759	k__Bacteria(100);p__Actinobacteria(100);c__Actinobacteria(100);o__Actinomycetales(100);f__Geodermatophilaceae(100);g__Modestobacter(100);s__(100);
Otu0595	45	k__Bacteria(100);p__Proteobacteria(100);c__Betaproteobacteria(100);o__Burkholderiales(100);f__Comamonadaceae(100);g__Xenophilus(100);s__(100);
Otu0596	1337	k__Bacteria(100);p__Actinobacteria(100);c__Actinobacteria(100);o__Actinomycetales(100);f__Microbacteriaceae(100);g__Microbacterium(100);s__chocolatum(100);
Otu0597	433	k__Bacteria(100);p__Firmicutes(100);c__Bacilli(100);o__Lactobacillales(100);f__Leuconostocaceae(100);g__Leuconostoc(100);s__(100);
Otu0598	384	k__Bacteria(100);p__Firmicutes(100);c__Bacilli(100);o__Bacillales(100);f__Bacillaceae(100);g__Bacillus(100);s__thermoamylovorans(100);
Otu0599	402	k__Bacteria(100);p__Firmicutes(100);c__Bacilli(100);o__Lactobacillales(100);f__Streptococcaceae(100);g__Streptococcus(100);s__anginosus(100);
Otu0600	227	k__Bacteria(100);p__Acidobacteria(100);c__Acidobacteria-6(100);o__iii1-15(100);f__(100);g__(100);s__(100);
Otu0601	1224	k__Bacteria(100);p__Acidobacteria(100);c__Acidobacteriia(100);o__Acidobacteriales(100);f__Koribacteraceae(100);g__Candidatus_Koribacter(100);s__(100);
Otu0603	33673	k__Bacteria(100);p__Proteobacteria(100);c__Alphaproteobacteria(100);o__Sphingomonadales(100);f__Sphingomonadaceae(100);g__Novosphingobium(100);s__(100);
Otu0604	311	k__Bacteria(100);p__Firmicutes(100);c__Clostridia(100);o__Clostridiales(100);f__Tissierellaceae(100);g__1-68(100);s__(100);
Otu0606	41	k__Bacteria(100);p__Firmicutes(100);c__Erysipelotrichi(100);o__Erysipelotrichales(100);f__Erysipelotrichaceae(100);g__Coprobacillus(100);s__cateniformis(100);
Otu0607	1457	k__Bacteria(100);p__Actinobacteria(100);c__Actinobacteria(100);o__Actinomycetales(100);f__Dermabacteraceae(100);g__Brachybacterium(100);s__conglomeratum(100);
Otu0608	41	k__Bacteria(100);p__Proteobacteria(100);c__Gammaproteobacteria(100);o__Enterobacteriales(100);f__Enterobacteriaceae(100);g__Erwinia(100);unclassified(100);
Otu0609	789	k__Bacteria(100);p__Firmicutes(100);c__Clostridia(100);o__Clostridiales(100);f__Lachnospiraceae(100);g__Blautia(100);s__obeum(100);
Otu0610	1748	k__Bacteria(100);p__Proteobacteria(100);c__Alphaproteobacteria(100);o__Rhizobiales(100);f__Rhizobiaceae(100);g__Agrobacterium(100);s__(100);
Otu0611	1420	k__Bacteria(100);p__Proteobacteria(100);c__Betaproteobacteria(100);o__Burkholderiales(100);f__Comamonadaceae(100);g__Rhodoferax(100);s__(100);
Otu0612	48	k__Bacteria(100);p__Actinobacteria(100);c__Actinobacteria(100);o__Actinomycetales(100);f__Propionibacteriaceae(100);g__Tessaracoccus(100);s__(100);
Otu0613	770	k__Bacteria(100);p__Proteobacteria(100);c__Gammaproteobacteria(100);o__Oceanospirillales(100);f__Halomonadaceae(100);g__Halomonas(100);s__(100);
Otu0615	11412	k__Bacteria(100);p__Proteobacteria(100);c__Alphaproteobacteria(100);o__Sphingomonadales(100);f__Sphingomonadaceae(100);g__Sphingomonas(100);s__(100);
Otu0616	1529	k__Bacteria(100);p__Proteobacteria(100);c__Gammaproteobacteria(100);o__Pasteurellales(100);f__Pasteurellaceae(100);g__Haemophilus(100);s__(100);
Otu0617	35	k__Bacteria(100);p__Actinobacteria(100);c__Actinobacteria(100);unclassified(100);unclassified(100);unclassified(100);unclassified(100);
Otu0618	971	k__Bacteria(100);p__Proteobacteria(100);c__Alphaproteobacteria(100);o__Sphingomonadales(100);f__Sphingomonadaceae(100);g__Sphingobium(100);s__(100);
Otu0619	342	k__Bacteria(100);p__Proteobacteria(100);c__Betaproteobacteria(100);o__Burkholderiales(100);f__Alcaligenaceae(100);g__Tetrathiobacter(100);s__kashmirensis(100);
Otu0620	2051	k__Bacteria(100);p__Bacteroidetes(100);c__Bacteroidia(100);o__Bacteroidales(100);f__Porphyromonadaceae(100);g__Paludibacter(100);s__(100);
Otu0621	34	k__Bacteria(100);p__Actinobacteria(100);c__Actinobacteria(100);o__Actinomycetales(100);f__Cellulomonadaceae(100);g__Oerskovia(100);s__(100);
Otu0623	34	k__Bacteria(100);p__Proteobacteria(100);c__Epsilonproteobacteria(100);unclassified(100);unclassified(100);unclassified(100);unclassified(100);
Otu0624	34	k__Bacteria(100);p__Actinobacteria(100);c__Actinobacteria(100);o__Actinomycetales(100);f__Corynebacteriaceae(100);g__Corynebacterium(100);s__pilosum(100);
Otu0627	1006	k__Bacteria(100);p__Proteobacteria(100);c__Alphaproteobacteria(100);o__Sphingomonadales(100);f__Sphingomonadaceae(100);g__Sphingopyxis(100);unclassified(100);
Otu0628	365	k__Bacteria(100);p__Proteobacteria(100);c__Gammaproteobacteria(100);o__Pasteurellales(100);f__Pasteurellaceae(100);g__(100);s__(100);
Otu0629	33	k__Bacteria(100);p__Firmicutes(100);c__Clostridia(100);o__Clostridiales(100);f__Ruminococcaceae(100);g__Faecalibacterium(100);unclassified(100);
Otu0630	293	k__Bacteria(100);p__Firmicutes(100);c__Erysipelotrichi(100);o__Erysipelotrichales(100);f__Erysipelotrichaceae(100);g__(100);s__(100);
Otu0631	203	k__Bacteria(100);p__Firmicutes(100);c__Erysipelotrichi(100);o__Erysipelotrichales(100);f__Erysipelotrichaceae(100);g__Eubacterium(100);s__cylindroides(100);
Otu0632	301	k__Bacteria(100);p__Spirochaetes(100);c__Spirochaetes(100);o__Spirochaetales(100);f__Spirochaetaceae(100);g__Treponema(100);s__amylovorum(100);
Otu0633	1660	k__Bacteria(100);p__Proteobacteria(100);c__Alphaproteobacteria(100);o__Sphingomonadales(100);f__Sphingomonadaceae(100);g__Kaistobacter(100);s__(100);
Otu0634	194	k__Bacteria(100);p__Acidobacteria(100);c__Sva0725(100);o__Sva0725(100);f__(100);g__(100);s__(100);
Otu0635	43	k__Bacteria(100);p__Proteobacteria(100);c__Gammaproteobacteria(100);o__Aeromonadales(100);f__Aeromonadaceae(100);unclassified(100);unclassified(100);
Otu0636	31	k__Bacteria(100);p__Fusobacteria(100);c__Fusobacteriia(100);o__Fusobacteriales(100);f__Fusobacteriaceae(100);g__(100);s__(100);
Otu0637	325	k__Bacteria(100);p__Actinobacteria(100);c__Actinobacteria(100);o__Actinomycetales(100);f__Micromonosporaceae(100);unclassified(100);unclassified(100);
Otu0638	1017	k__Bacteria(100);p__Proteobacteria(100);c__Betaproteobacteria(100);o__Burkholderiales(100);f__Comamonadaceae(100);g__Paucibacter(100);s__(100);
Otu0639	648	k__Bacteria(100);p__Actinobacteria(100);c__Actinobacteria(100);o__Actinomycetales(100);f__Williamsiaceae(100);g__Williamsia(100);s__(100);
Otu0642	1210	k__Bacteria(100);p__Proteobacteria(100);c__Alphaproteobacteria(100);o__Sphingomonadales(100);f__Sphingomonadaceae(100);g__Sphingopyxis(100);s__alaskensis(100);
Otu0643	921	k__Bacteria(100);p__Proteobacteria(100);c__Alphaproteobacteria(100);o__Rhizobiales(100);f__Hyphomicrobiaceae(100);g__Devosia(100);s__(100);
Otu0645	30	k__Bacteria(100);p__Actinobacteria(100);c__Actinobacteria(100);o__Actinomycetales(100);f__Propionibacteriaceae(100);g__Propionibacterium(100);s__(100);
Otu0646	26	k__Bacteria(100);p__Proteobacteria(100);c__Betaproteobacteria(100);o__Burkholderiales(100);f__Comamonadaceae(100);g__Roseateles(100);s__(100);
Otu0647	26	k__Bacteria(100);p__Firmicutes(100);c__Bacilli(100);o__Lactobacillales(100);f__Leuconostocaceae(100);g__Weissella(100);s__(100);
Otu0648	25	k__Bacteria(100);p__Actinobacteria(100);c__Coriobacteriia(100);o__Coriobacteriales(100);f__Coriobacteriaceae(100);g__Eggerthella(100);s__(100);
Otu0649	113	k__Bacteria(100);p__Proteobacteria(100);c__Deltaproteobacteria(100);o__GMD14H09(100);f__(100);g__(100);s__(100);
Otu0650	26	k__Bacteria(100);p__Actinobacteria(100);c__Actinobacteria(100);o__Actinomycetales(100);f__Nocardioidaceae(100);g__Nocardioides(100);unclassified(100);
Otu0651	25	k__Bacteria(100);p__Bacteroidetes(100);c__Flavobacteriia(100);o__Flavobacteriales(100);f__Flavobacteriaceae(100);g__Capnocytophaga(100);unclassified(100);
Otu0652	575	k__Bacteria(100);p__Proteobacteria(100);c__Epsilonproteobacteria(100);o__Campylobacterales(100);f__Campylobacteraceae(100);g__Arcobacter(100);s__cryaerophilus(100);
Otu0655	1296	k__Bacteria(100);p__Actinobacteria(100);c__OPB41(100);o__(100);f__(100);g__(100);s__(100);
Otu0656	2291	k__Bacteria(100);p__Actinobacteria(100);c__Actinobacteria(100);o__Actinomycetales(100);f__Intrasporangiaceae(100);g__Phycicoccus(100);s__(100);
Otu0657	409	k__Bacteria(100);p__Firmicutes(100);c__Bacilli(100);o__Lactobacillales(100);f__Lactobacillaceae(100);g__Lactobacillus(100);s__helveticus(100);
Otu0658	24	k__Bacteria(100);p__Acidobacteria(100);c__Acidobacteriia(100);o__Acidobacteriales(100);f__Acidobacteriaceae(100);g__Edaphobacter(100);s__(100);
Otu0659	795	k__Bacteria(100);p__Firmicutes(100);c__Bacilli(100);o__Lactobacillales(100);f__(100);g__(100);s__(100);
Otu0660	23	k__Bacteria(100);p__Proteobacteria(100);c__Alphaproteobacteria(100);o__Rhodobacterales(100);unclassified(100);unclassified(100);unclassified(100);
Otu0661	441	k__Bacteria(100);p__Proteobacteria(100);c__Gammaproteobacteria(100);o__Aeromonadales(100);f__Succinivibrionaceae(100);g__(100);s__(100);
Otu0662	27	k__Bacteria(100);p__Proteobacteria(100);c__Gammaproteobacteria(100);o__Xanthomonadales(100);f__Xanthomonadaceae(100);unclassified(100);unclassified(100);
Otu0664	380	k__Bacteria(100);p__Actinobacteria(100);c__Actinobacteria(100);o__Actinomycetales(100);f__Intrasporangiaceae(100);g__Kytococcus(100);s__(100);
Otu0667	23	k__Bacteria(100);p__Proteobacteria(100);c__Betaproteobacteria(100);o__Burkholderiales(100);f__Comamonadaceae(100);g__Hydrogenophaga(100);s__palleronii(100);
Otu0668	23	k__Bacteria(100);p__Firmicutes(100);c__Bacilli(100);o__Bacillales(100);f__Planococcaceae(100);g__Sporosarcina(100);s__aquimarina(100);
Otu0669	699	k__Bacteria(100);p__Proteobacteria(100);c__Gammaproteobacteria(100);o__Enterobacteriales(100);f__Enterobacteriaceae(100);g__Morganella(100);s__(100);
Otu0670	3522	k__Bacteria(100);p__Proteobacteria(100);c__Betaproteobacteria(100);o__Burkholderiales(100);f__Burkholderiaceae(100);g__Burkholderia(100);s__(100);
Otu0671	249	k__Bacteria(100);p__Bacteroidetes(100);c__Flavobacteriia(100);o__Flavobacteriales(100);f__Flavobacteriaceae(100);g__Capnocytophaga(100);s__ochracea(100);
Otu0672	2592	k__Bacteria(100);p__Firmicutes(100);c__Clostridia(100);o__Clostridiales(100);f__Lachnospiraceae(100);g__Coprococcus(100);s__(100);
Otu0674	77	k__Bacteria(100);p__Chloroflexi(100);c__Thermomicrobia(100);o__JG30-KF-CM45(100);f__(100);g__(100);s__(100);
Otu0677	211	k__Bacteria(100);p__Proteobacteria(100);c__Alphaproteobacteria(100);o__Rhizobiales(100);f__Bartonellaceae(100);g__(100);s__(100);
Otu0678	634	k__Bacteria(100);p__Firmicutes(100);c__Clostridia(100);o__Clostridiales(100);f__Lachnospiraceae(100);g__Catonella(100);s__(100);
Otu0680	20	k__Bacteria(100);p__Proteobacteria(100);c__Betaproteobacteria(100);o__Burkholderiales(100);f__Burkholderiaceae(100);g__Burkholderia(100);s__gladioli(100);
Otu0682	35	k__Bacteria(100);p__Bacteroidetes(100);c__Sphingobacteriia(100);o__Sphingobacteriales(100);f__Sphingobacteriaceae(100);g__Pedobacter(100);unclassified(100);
Otu0683	64	k__Bacteria(100);p__Actinobacteria(100);c__Actinobacteria(100);o__Actinomycetales(100);f__Micrococcaceae(100);g__Nesterenkonia(100);s__(100);
Otu0684	223	k__Bacteria(100);p__Actinobacteria(100);c__Actinobacteria(100);o__Actinomycetales(100);f__Ruaniaceae(100);g__(100);s__(100);
Otu0685	19	k__Bacteria(100);p__Thermi(100);c__Deinococci(100);o__Deinococcales(100);f__Deinococcaceae(100);g__Deinococcus(100);s__aquatilis(100);
Otu0687	149	k__Bacteria(100);p__Proteobacteria(100);c__Gammaproteobacteria(100);o__Alteromonadales(100);f__Alteromonadaceae(100);g__Cellvibrio(100);s__(100);
Otu0688	873	k__Bacteria(100);p__Proteobacteria(100);c__Alphaproteobacteria(100);o__Sphingomonadales(100);f__Sphingomonadaceae(100);g__Sphingomonas(100);s__wittichii(100);
Otu0689	132	k__Bacteria(100);p__Bacteroidetes(100);c__Bacteroidia(100);o__Bacteroidales(100);f__Paraprevotellaceae(100);unclassified(100);unclassified(100);
Otu0690	813	k__Bacteria(100);p__Firmicutes(100);c__Clostridia(100);o__Clostridiales(100);f__Lachnospiraceae(100);g__Roseburia(100);s__(100);
Otu0691	18	k__Bacteria(100);p__Proteobacteria(100);c__Alphaproteobacteria(100);o__Rhodospirillales(100);f__Acetobacteraceae(100);g__Roseomonas(100);unclassified(100);
Otu0692	410	k__Bacteria(100);p__Tenericutes(100);c__Mollicutes(100);o__Acholeplasmatales(100);f__Acholeplasmataceae(100);g__(100);s__(100);
Otu0693	459	k__Bacteria(100);p__Proteobacteria(100);c__Gammaproteobacteria(100);o__Pasteurellales(100);f__Pasteurellaceae(100);g__Actinobacillus(100);s__(100);
Otu0694	478	k__Bacteria(100);p__Proteobacteria(100);c__Alphaproteobacteria(100);o__BD7-3(100);f__(100);g__(100);s__(100);
Otu0695	107	k__Bacteria(100);p__Gemmatimonadetes(100);c__Gemm-3(100);o__(100);f__(100);g__(100);s__(100);
Otu0697	17	k__Bacteria(100);p__Proteobacteria(100);c__Gammaproteobacteria(100);o__Legionellales(100);f__Legionellaceae(100);g__Legionella(100);unclassified(100);
Otu0698	17	k__Bacteria(100);p__Bacteroidetes(100);c__Cytophagia(100);o__Cytophagales(100);unclassified(100);unclassified(100);unclassified(100);
Otu0699	20	k__Bacteria(100);p__Spirochaetes(100);c__Spirochaetes(100);unclassified(100);unclassified(100);unclassified(100);unclassified(100);
Otu0700	16	k__Bacteria(100);p__Acidobacteria(100);c__Acidobacteria-6(100);o__(100);f__(100);g__(100);s__(100);
Otu0701	153	k__Bacteria(100);p__Actinobacteria(100);c__MB-A2-108(100);o__0319-7L14(100);f__(100);g__(100);s__(100);
Otu0702	195	k__Bacteria(100);p__Actinobacteria(100);c__Actinobacteria(100);o__Actinomycetales(100);f__Nocardioidaceae(100);g__Nocardioides(100);s__plantarum(100);
Otu0703	26	k__Bacteria(100);p__Gemmatimonadetes(100);c__Gemmatimonadetes(100);unclassified(100);unclassified(100);unclassified(100);unclassified(100);
Otu0704	16	k__Bacteria(100);p__Firmicutes(100);c__Clostridia(100);o__Clostridiales(100);f__Peptostreptococcaceae(100);g__Peptostreptococcus(100);unclassified(100);
Otu0705	35	k__Bacteria(100);p__Acidobacteria(100);c__iii1-8(100);o__32-20(100);f__(100);g__(100);s__(100);
Otu0706	15	k__Bacteria(100);p__Firmicutes(100);c__Clostridia(100);o__Clostridiales(100);f__Christensenellaceae(100);unclassified(100);unclassified(100);
Otu0707	44	k__Bacteria(100);p__Firmicutes(100);c__Clostridia(100);o__Clostridiales(100);f__Veillonellaceae(100);g__Anaerovibrio(100);s__(100);
Otu0708	467	k__Bacteria(100);p__Proteobacteria(100);c__Alphaproteobacteria(100);o__Rhizobiales(100);f__Bradyrhizobiaceae(100);g__Afipia(100);s__(100);
Otu0709	15	k__Bacteria(100);p__Bacteroidetes(100);c__Bacteroidia(100);o__Bacteroidales(100);f__Porphyromonadaceae(100);unclassified(100);unclassified(100);
Otu0712	15	k__Bacteria(100);p__Bacteroidetes(100);c__Saprospirae(100);unclassified(100);unclassified(100);unclassified(100);unclassified(100);
Otu0713	377	k__Bacteria(100);p__Firmicutes(100);c__Bacilli(100);o__Lactobacillales(100);f__Streptococcaceae(100);g__Streptococcus(100);s__luteciae(100);
Otu0714	14	k__Bacteria(100);p__Spirochaetes(100);unclassified(100);unclassified(100);unclassified(100);unclassified(100);unclassified(100);
Otu0715	266	k__Bacteria(100);p__Bacteroidetes(100);c__Sphingobacteriia(100);o__Sphingobacteriales(100);f__(100);g__(100);s__(100);
Otu0716	330	k__Bacteria(100);p__Firmicutes(100);c__Clostridia(100);o__Clostridiales(100);f__Lachnospiraceae(100);g__Lachnospira(100);s__(100);
Otu0717	14	k__Bacteria(100);p__Acidobacteria(100);c__Acidobacteriia(100);o__Acidobacteriales(100);f__Acidobacteriaceae(100);g__Terriglobus(100);s__(100);
Otu0719	14	k__Bacteria(100);p__Actinobacteria(100);c__Actinobacteria(100);o__Actinomycetales(100);f__Nocardiopsaceae(100);g__Nocardiopsis(100);s__(100);
Otu0720	1067	k__Bacteria(100);p__Proteobacteria(100);c__Betaproteobacteria(100);o__Burkholderiales(100);f__(100);g__(100);s__(100);
Otu0721	537	k__Bacteria(100);p__Firmicutes(100);c__Erysipelotrichi(100);o__Erysipelotrichales(100);f__Erysipelotrichaceae(100);g__Coprobacillus(100);unclassified(100);
Otu0723	786	k__Bacteria(100);p__Firmicutes(100);c__Clostridia(100);o__Clostridiales(100);f__Peptococcaceae(100);unclassified(100);unclassified(100);
Otu0724	12	k__Bacteria(100);p__Proteobacteria(100);c__Gammaproteobacteria(100);o__Oceanospirillales(100);f__Halomonadaceae(100);g__Halomonas(100);unclassified(100);
Otu0725	12	k__Bacteria(100);p__Fibrobacteres(100);c__Fibrobacteria(100);o__Fibrobacterales(100);f__Fibrobacteraceae(100);unclassified(100);unclassified(100);
Otu0726	1474	k__Bacteria(100);p__Proteobacteria(100);c__Gammaproteobacteria(100);o__Pseudomonadales(100);f__Moraxellaceae(100);g__Psychrobacter(100);s__(100);
Otu0727	13	k__Bacteria(100);p__Acidobacteria(100);c__Solibacteres(100);o__Solibacterales(100);unclassified(100);unclassified(100);unclassified(100);
Otu0731	12	k__Bacteria(100);p__Firmicutes(100);c__Bacilli(100);o__Lactobacillales(100);f__Lactobacillaceae(100);unclassified(100);unclassified(100);
Otu0733	12	k__Bacteria(100);p__Proteobacteria(100);c__Gammaproteobacteria(100);o__Enterobacteriales(100);f__Enterobacteriaceae(100);g__Klebsiella(100);unclassified(100);
Otu0734	41	k__Bacteria(100);p__Proteobacteria(100);c__Alphaproteobacteria(100);o__Rhizobiales(100);f__Rhizobiaceae(100);g__Agrobacterium(100);unclassified(100);
Otu0735	12	k__Bacteria(100);p__Bacteroidetes(100);c__Flavobacteriia(100);o__Flavobacteriales(100);f__Flavobacteriaceae(100);g__Flavobacterium(100);s__frigidarium(100);
Otu0736	2840	k__Bacteria(100);p__Acidobacteria(100);c__Acidobacteriia(100);o__Acidobacteriales(100);f__Acidobacteriaceae(100);g__(100);s__(100);
Otu0737	17	k__Bacteria(100);p__Proteobacteria(100);c__Gammaproteobacteria(100);o__Xanthomonadales(100);f__Xanthomonadaceae(100);g__Stenotrophomonas(100);unclassified(100);
Otu0738	12	k__Bacteria(100);p__Planctomycetes(100);unclassified(100);unclassified(100);unclassified(100);unclassified(100);unclassified(100);
Otu0739	11	k__Bacteria(100);p__Proteobacteria(100);c__Gammaproteobacteria(100);o__Pasteurellales(100);f__Pasteurellaceae(100);g__Haemophilus(100);unclassified(100);
Otu0741	11	k__Bacteria(100);p__Acidobacteria(100);unclassified(100);unclassified(100);unclassified(100);unclassified(100);unclassified(100);
Otu0742	184	k__Bacteria(100);p__Actinobacteria(100);c__Actinobacteria(100);o__Actinomycetales(100);f__Micrococcaceae(100);g__Rothia(100);s__aeria(100);
Otu0743	106	k__Bacteria(100);p__Actinobacteria(100);c__Actinobacteria(100);o__Actinomycetales(100);f__Actinomycetaceae(100);g__Varibaculum(100);s__(100);
Otu0744	4814	k__Bacteria(100);p__Proteobacteria(100);c__Alphaproteobacteria(100);o__Sphingomonadales(100);f__Erythrobacteraceae(100);g__(100);s__(100);
Otu0746	11	k__Bacteria(100);p__Actinobacteria(100);c__Actinobacteria(100);o__Actinomycetales(100);f__Nocardiopsaceae(100);g__Nocardiopsis(100);s__composta(100);
Otu0747	17	k__Bacteria(100);p__Firmicutes(100);c__Bacilli(100);o__Lactobacillales(100);f__Lactobacillaceae(100);g__Lactobacillus(100);s__mucosae(100);
Otu0748	276	k__Bacteria(100);p__Proteobacteria(100);c__Epsilonproteobacteria(100);o__Campylobacterales(100);f__Helicobacteraceae(100);g__Flexispira(100);unclassified(100);
Otu0749	500	k__Bacteria(100);p__Synergistetes(100);c__Synergistia(100);o__Synergistales(100);f__Dethiosulfovibrionaceae(100);g__TG5(100);s__(100);
Otu0750	216	k__Bacteria(100);p__Spirochaetes(100);c__Spirochaetes(100);o__Spirochaetales(100);f__Spirochaetaceae(100);unclassified(100);unclassified(100);
Otu0751	10379	k__Bacteria(100);p__Proteobacteria(100);c__Alphaproteobacteria(100);o__Rhizobiales(100);f__Bradyrhizobiaceae(100);g__Bradyrhizobium(100);s__(100);
Otu0752	205	k__Bacteria(100);p__Proteobacteria(100);c__Alphaproteobacteria(100);o__Sphingomonadales(100);f__Sphingomonadaceae(100);g__Sphingopyxis(100);s__(100);
Otu0753	10	k__Bacteria(100);p__Actinobacteria(100);c__Actinobacteria(100);o__Actinomycetales(100);f__Microbacteriaceae(100);g__Agrococcus(100);unclassified(100);
Otu0754	154	k__Bacteria(100);p__Actinobacteria(100);c__Actinobacteria(100);o__Actinomycetales(100);f__Promicromonosporaceae(100);g__Promicromonospora(100);s__(100);
Otu0755	10	k__Bacteria(100);p__Acidobacteria(100);c__Chloracidobacteria(100);unclassified(100);unclassified(100);unclassified(100);unclassified(100);
Otu0756	10	k__Bacteria(100);p__Acidobacteria(100);c__Acidobacteriia(100);o__Acidobacteriales(100);f__Acidobacteriaceae(100);g__Acidobacterium(100);s__(100);
Otu0757	10	k__Bacteria(100);p__Proteobacteria(100);c__Betaproteobacteria(100);o__Burkholderiales(100);f__Comamonadaceae(100);g__Methylibium(100);unclassified(100);
Otu0758	10	k__Bacteria(100);p__Proteobacteria(100);c__Alphaproteobacteria(100);o__Sphingomonadales(100);f__Sphingomonadaceae(100);g__Blastomonas(100);s__natatoria(100);
Otu0759	68	k__Bacteria(100);p__Proteobacteria(100);c__Gammaproteobacteria(100);o__Xanthomonadales(100);f__Xanthomonadaceae(100);g__Stenotrophomonas(100);s__geniculata(100);
Otu0760	9007	k__Bacteria(100);p__Actinobacteria(100);c__Actinobacteria(100);o__Actinomycetales(100);f__Geodermatophilaceae(100);g__(100);s__(100);
Otu0761	517	k__Bacteria(100);p__Proteobacteria(100);c__Alphaproteobacteria(100);o__Sphingomonadales(100);f__Sphingomonadaceae(100);g__(100);s__(100);
Otu0762	10	k__Bacteria(100);p__Proteobacteria(100);c__Alphaproteobacteria(100);o__Rhodospirillales(100);unclassified(100);unclassified(100);unclassified(100);
Otu0763	10	k__Bacteria(100);p__Firmicutes(100);c__Erysipelotrichi(100);o__Erysipelotrichales(100);f__Erysipelotrichaceae(100);g__Bulleidia(100);unclassified(100);
Otu0764	440	k__Bacteria(100);p__Proteobacteria(100);c__Alphaproteobacteria(100);o__Sphingomonadales(100);f__(100);g__(100);s__(100);
Otu0765	9	k__Bacteria(100);p__Actinobacteria(100);c__Actinobacteria(100);o__Actinomycetales(100);f__Streptomycetaceae(100);g__Streptomyces(100);s__mashuensis(100);
Otu0766	9	k__Bacteria(100);p__Actinobacteria(100);c__Actinobacteria(100);o__Actinomycetales(100);f__Gordoniaceae(100);unclassified(100);unclassified(100);
Otu0767	9	k__Bacteria(100);p__Firmicutes(100);c__Clostridia(100);o__Clostridiales(100);f__Tissierellaceae(100);unclassified(100);unclassified(100);
Otu0768	263	k__Bacteria(100);p__Proteobacteria(100);c__Alphaproteobacteria(100);o__Rhizobiales(100);f__Phyllobacteriaceae(100);unclassified(100);unclassified(100);
Otu0769	9	k__Bacteria(100);p__Actinobacteria(100);c__Actinobacteria(100);o__Actinomycetales(100);f__Corynebacteriaceae(100);g__Corynebacterium(100);s__renale(100);
Otu0771	9	k__Bacteria(100);p__Proteobacteria(100);c__Gammaproteobacteria(100);o__Alteromonadales(100);f__Chromatiaceae(100);unclassified(100);unclassified(100);
Otu0773	8	k__Bacteria(100);p__Proteobacteria(100);c__Betaproteobacteria(100);o__Burkholderiales(100);f__Oxalobacteraceae(100);g__Herminiimonas(100);s__(100);
Otu0774	8	k__Bacteria(100);p__Actinobacteria(100);c__Actinobacteria(100);o__Actinomycetales(100);f__Brevibacteriaceae(100);g__(100);s__(100);
Otu0776	8	k__Bacteria(100);p__Bacteroidetes(100);c__Flavobacteriia(100);o__Flavobacteriales(100);f__Flavobacteriaceae(100);g__Myroides(100);unclassified(100);
Otu0777	8	k__Bacteria(100);p__Acidobacteria(100);c__Acidobacteriia(100);o__Acidobacteriales(100);unclassified(100);unclassified(100);unclassified(100);
Otu0778	8	k__Bacteria(100);p__Actinobacteria(100);c__Actinobacteria(100);o__Actinomycetales(100);f__Brevibacteriaceae(100);g__Brevibacterium(100);s__casei(100);
Otu0779	47	k__Bacteria(100);p__Bacteroidetes(100);c__Bacteroidia(100);o__Bacteroidales(100);f__Bacteroidaceae(100);g__BF311(100);s__(100);
Otu0781	229	k__Bacteria(100);p__Proteobacteria(100);c__Gammaproteobacteria(100);o__Alteromonadales(100);f__211ds20(100);g__(100);s__(100);
Otu0782	8	k__Bacteria(100);p__Proteobacteria(100);c__Alphaproteobacteria(100);o__Rhizobiales(100);f__Hyphomicrobiaceae(100);g__Hyphomicrobium(100);s__zavarzinii(100);
Otu0783	59	k__Bacteria(100);p__Proteobacteria(100);c__Gammaproteobacteria(100);o__Xanthomonadales(100);f__Xanthomonadaceae(100);g__Luteimonas(100);s__(100);
Otu0784	802	k__Bacteria(100);p__Proteobacteria(100);c__Betaproteobacteria(100);o__Neisseriales(100);f__Neisseriaceae(100);g__Kingella(100);s__(100);
Otu0785	89	k__Bacteria(100);p__Proteobacteria(100);c__Alphaproteobacteria(100);o__Rhizobiales(100);f__Brucellaceae(100);g__Pseudochrobactrum(100);s__(100);
Otu0786	189	k__Bacteria(100);p__Proteobacteria(100);c__Alphaproteobacteria(100);o__Rhizobiales(100);f__Methylocystaceae(100);g__(100);s__(100);
Otu0788	7	k__Bacteria(100);p__Actinobacteria(100);c__Actinobacteria(100);o__Actinomycetales(100);f__Yaniellaceae(100);g__(100);s__(100);
Otu0789	8	k__Bacteria(100);p__Proteobacteria(100);c__Alphaproteobacteria(100);o__Sphingomonadales(100);f__Sphingomonadaceae(100);g__Zymomonas(100);s__(100);
Otu0790	7	k__Bacteria(100);p__Proteobacteria(100);c__Alphaproteobacteria(100);o__Rhizobiales(100);f__Rhizobiaceae(100);g__Rhizobium(100);s__multihospitium(100);
Otu0791	7	k__Bacteria(100);p__Acidobacteria(100);c__Acidobacteriia(100);o__Acidobacteriales(100);f__Koribacteraceae(100);g__Candidatus_Koribacter(100);unclassified(100);
Otu0792	65	k__Bacteria(100);p__Tenericutes(100);c__RF3(100);o__ML615J-28(100);f__(100);g__(100);s__(100);
Otu0793	82	k__Bacteria(100);p__Firmicutes(100);c__Erysipelotrichi(100);o__Erysipelotrichales(100);f__Erysipelotrichaceae(100);g__Bulleidia(100);s__p-1630-c5(100);
Otu0794	95	k__Bacteria(100);p__Actinobacteria(100);c__Thermoleophilia(100);o__Solirubrobacterales(100);unclassified(100);unclassified(100);unclassified(100);
Otu0795	7	k__Bacteria(100);p__Proteobacteria(100);c__Alphaproteobacteria(100);o__Caulobacterales(100);f__Caulobacteraceae(100);g__Caulobacter(100);unclassified(100);
Otu0796	129	k__Bacteria(100);p__Proteobacteria(100);c__Alphaproteobacteria(100);o__Rhizobiales(100);f__Xanthobacteraceae(100);g__Azorhizobium(100);s__doebereinerae(100);
Otu0797	165	k__Bacteria(100);p__Bacteroidetes(100);c__Flavobacteriia(100);o__Flavobacteriales(100);f__Weeksellaceae(100);g__(100);s__(100);
Otu0799	7	k__Bacteria(100);p__Bacteroidetes(100);c__Bacteroidia(100);o__Bacteroidales(100);f__Prevotellaceae(100);g__Prevotella(100);s__nigrescens(100);
Otu0800	130	k__Bacteria(100);p__Actinobacteria(100);c__Actinobacteria(100);o__Actinomycetales(100);f__Microbacteriaceae(100);g__Agromyces(100);s__(100);
Otu0802	6	k__Bacteria(100);p__Actinobacteria(100);c__Actinobacteria(100);o__Actinomycetales(100);f__Mycobacteriaceae(100);g__Mycobacterium(100);s__vaccae(100);
Otu0803	6	k__Bacteria(100);p__Proteobacteria(100);c__Alphaproteobacteria(100);o__Rhizobiales(100);f__Methylobacteriaceae(100);g__Methylobacterium(100);s__komagatae(100);
Otu0804	62	k__Bacteria(100);p__Proteobacteria(100);c__Betaproteobacteria(100);o__Burkholderiales(100);f__Comamonadaceae(100);g__Polaromonas(100);s__(100);
Otu0805	36	k__Bacteria(100);p__Actinobacteria(100);c__Actinobacteria(100);o__Actinomycetales(100);f__Corynebacteriaceae(100);g__Corynebacterium(100);s__mastitidis(100);
Otu0806	163	k__Bacteria(100);p__Gemmatimonadetes(100);c__Gemm-1(100);o__(100);f__(100);g__(100);s__(100);
Otu0807	6	k__Bacteria(100);p__Actinobacteria(100);c__Actinobacteria(100);o__Actinomycetales(100);f__Micrococcaceae(100);g__Microbispora(100);s__(100);
Otu0808	57	k__Bacteria(100);p__Proteobacteria(100);c__Alphaproteobacteria(100);o__Rhizobiales(100);f__Aurantimonadaceae(100);g__(100);s__(100);
Otu0809	131	k__Bacteria(100);p__Firmicutes(100);c__Erysipelotrichi(100);o__Erysipelotrichales(100);f__Erysipelotrichaceae(100);g__Bulleidia(100);s__(100);
Otu0810	6	k__Bacteria(100);p__Bacteroidetes(100);c__Bacteroidia(100);o__Bacteroidales(100);f__Rikenellaceae(100);unclassified(100);unclassified(100);
Otu0812	408	k__Bacteria(100);p__Proteobacteria(100);c__Betaproteobacteria(100);o__Burkholderiales(100);f__Comamonadaceae(100);g__Hydrogenophaga(100);unclassified(100);
Otu0813	41	k__Bacteria(100);p__Proteobacteria(100);c__Alphaproteobacteria(100);o__Rhizobiales(100);f__Bradyrhizobiaceae(100);g__Bosea(100);s__genosp.(100);
Otu0816	6	k__Bacteria(100);p__Proteobacteria(100);c__Alphaproteobacteria(100);o__Sphingomonadales(100);f__Sphingomonadaceae(100);g__Blastomonas(100);unclassified(100);
Otu0817	6	k__Bacteria(100);p__Bacteroidetes(100);c__Bacteroidia(100);o__Bacteroidales(100);f__Porphyromonadaceae(100);g__Porphyromonas(100);unclassified(100);
Otu0818	82	k__Bacteria(100);p__Firmicutes(100);c__Clostridia(100);o__Clostridiales(100);f__Ruminococcaceae(100);g__Oscillospira(100);s__guilliermondii(100);
Otu0819	51	k__Bacteria(100);p__Firmicutes(100);c__Clostridia(100);o__Clostridiales(100);f__Veillonellaceae(100);g__Selenomonas(100);s__(100);
Otu0820	75	k__Bacteria(100);p__Actinobacteria(100);c__Acidimicrobiia(100);o__Acidimicrobiales(100);f__C111(100);g__(100);s__(100);
Otu0821	373	k__Bacteria(100);p__Proteobacteria(100);c__Alphaproteobacteria(100);o__Rhizobiales(100);f__Rhizobiaceae(100);g__Shinella(100);s__granuli(100);
Otu0822	18	k__Bacteria(100);p__Firmicutes(100);c__Clostridia(100);o__Clostridiales(100);f__Veillonellaceae(100);g__Megasphaera(100);s__(100);
Otu0823	687	k__Bacteria(100);p__Proteobacteria(100);c__Gammaproteobacteria(100);o__Enterobacteriales(100);f__Enterobacteriaceae(100);g__Serratia(100);s__(100);
Otu0824	82	k__Bacteria(100);p__Proteobacteria(100);c__Alphaproteobacteria(100);o__Rhizobiales(100);f__Phyllobacteriaceae(100);g__Mesorhizobium(100);s__(100);
Otu0825	27	k__Bacteria(100);p__Planctomycetes(100);c__Planctomycetia(100);o__Gemmatales(100);f__Isosphaeraceae(100);g__(100);s__(100);
Otu0826	191	k__Bacteria(100);p__Proteobacteria(100);c__Alphaproteobacteria(100);o__Rhizobiales(100);f__(100);g__(100);s__(100);
Otu0828	162	k__Bacteria(100);p__Actinobacteria(100);c__Thermoleophilia(100);o__Solirubrobacterales(100);f__Solirubrobacteraceae(100);g__(100);s__(100);
Otu0831	62	k__Bacteria(100);p__Proteobacteria(100);c__Alphaproteobacteria(100);o__Rhizobiales(100);f__Rhizobiaceae(100);g__(100);s__(100);
Otu0832	6	k__Bacteria(100);p__Proteobacteria(100);c__Betaproteobacteria(100);o__Rhodocyclales(100);f__Rhodocyclaceae(100);g__(100);s__(100);
Otu0833	5	k__Bacteria(100);p__Proteobacteria(100);c__Gammaproteobacteria(100);o__Pseudomonadales(100);f__Moraxellaceae(100);g__Psychrobacter(100);s__celer(100);
Otu0834	5	k__Bacteria(100);p__Proteobacteria(100);c__Alphaproteobacteria(100);o__Rhodospirillales(100);f__Acetobacteraceae(100);g__Roseomonas(100);s__(100);
Otu0835	5	k__Bacteria(100);p__Actinobacteria(100);c__Actinobacteria(100);o__Actinomycetales(100);f__Microbacteriaceae(100);g__Cryocola(100);s__poae(100);
Otu0836	5	k__Bacteria(100);p__Proteobacteria(100);c__Gammaproteobacteria(100);o__Pasteurellales(100);f__Pasteurellaceae(100);g__Actinobacillus(100);unclassified(100);
Otu0837	106	k__Bacteria(100);p__Proteobacteria(100);c__Alphaproteobacteria(100);o__Rhizobiales(100);f__Beijerinckiaceae(100);unclassified(100);unclassified(100);
Otu0838	5	k__Bacteria(100);p__Bacteroidetes(100);c__Saprospirae(100);o__Saprospirales(100);f__Saprospiraceae(100);unclassified(100);unclassified(100);
Otu0839	211	k__Bacteria(100);p__Proteobacteria(100);c__Gammaproteobacteria(100);o__Alteromonadales(100);f__Chromatiaceae(100);g__Rheinheimera(100);s__(100);
Otu0840	5	k__Bacteria(100);p__Proteobacteria(100);c__Betaproteobacteria(100);o__Burkholderiales(100);f__Comamonadaceae(100);g__Acidovorax(100);s__delafieldii(100);
Otu0841	35	k__Bacteria(100);p__Proteobacteria(100);c__Alphaproteobacteria(100);o__Rhodobacterales(100);f__Rhodobacteraceae(100);g__Rubellimicrobium(100);s__(100);
Otu0844	43	k__Bacteria(100);p__Proteobacteria(100);c__Alphaproteobacteria(100);o__Rhizobiales(100);f__Methylobacteriaceae(100);g__Methylobacterium(100);s__hispanicum(100);
Otu0845	4	k__Bacteria(100);p__Actinobacteria(100);c__Actinobacteria(100);o__Actinomycetales(100);f__Jonesiaceae(100);unclassified(100);unclassified(100);
Otu0846	4	k__Bacteria(100);p__Firmicutes(100);c__Bacilli(100);o__Lactobacillales(100);f__Leuconostocaceae(100);g__Weissella(100);unclassified(100);
Otu0847	9	k__Bacteria(100);p__Verrucomicrobia(100);c__Opitutae(100);o__Cerasicoccales(100);f__Cerasicoccaceae(100);g__(100);s__(100);
Otu0848	16	k__Bacteria(100);p__Bacteroidetes(100);c__Cytophagia(100);o__Cytophagales(100);f__Cytophagaceae(100);g__Cytophaga(100);s__(100);
Otu0849	670	k__Bacteria(100);p__Cyanobacteria(100);c__Oscillatoriophycideae(100);o__Chroococcales(100);f__Xenococcaceae(100);g__(100);s__(100);
Otu0850	10	k__Bacteria(100);p__Firmicutes(100);c__Bacilli(100);o__Lactobacillales(100);f__Lactobacillaceae(100);g__Lactobacillus(100);s__salivarius(100);
Otu0851	796	k__Bacteria(100);p__Proteobacteria(100);c__Gammaproteobacteria(100);o__Legionellales(100);f__Legionellaceae(100);g__Legionella(100);s__(100);
Otu0852	5	k__Bacteria(100);p__Fibrobacteres(100);unclassified(100);unclassified(100);unclassified(100);unclassified(100);unclassified(100);
Otu0853	50	k__Bacteria(100);p__Proteobacteria(100);c__Alphaproteobacteria(100);o__Rhizobiales(100);f__Hyphomicrobiaceae(100);g__Hyphomicrobium(100);s__(100);
Otu0854	4	k__Bacteria(100);p__Proteobacteria(100);c__Betaproteobacteria(100);o__Neisseriales(100);f__Neisseriaceae(100);g__Conchiformibius(100);s__kuhniae(100);
Otu0856	105	k__Bacteria(100);p__Proteobacteria(100);c__Alphaproteobacteria(100);o__Rhizobiales(100);f__Rhizobiaceae(100);g__Rhizobium(100);unclassified(100);
Otu0857	4	k__Bacteria(100);p__Spirochaetes(100);c__Spirochaetes(100);o__Spirochaetales(100);f__Spirochaetaceae(100);g__Treponema(100);unclassified(100);
Otu0858	10	k__Bacteria(100);p__Firmicutes(100);c__Clostridia(100);o__Clostridiales(100);f__Veillonellaceae(100);g__(100);s__(100);
Otu0859	16	k__Bacteria(100);p__Gemmatimonadetes(100);c__Gemmatimonadetes(100);o__Gemmatimonadales(100);f__Ellin5301(100);g__(100);s__(100);
Otu0860	4	k__Bacteria(100);p__Fusobacteria(100);c__Fusobacteriia(100);o__Fusobacteriales(100);f__Leptotrichiaceae(100);g__Streptobacillus(100);s__(100);
Otu0861	5	k__Bacteria(100);p__Actinobacteria(100);c__Actinobacteria(100);o__Actinomycetales(100);f__Yaniellaceae(100);unclassified(100);unclassified(100);
Otu0864	23	k__Bacteria(100);p__Actinobacteria(100);c__Thermoleophilia(100);o__Solirubrobacterales(100);f__Patulibacteraceae(100);g__(100);s__(100);
Otu0865	4	k__Bacteria(100);p__Firmicutes(100);c__Clostridia(100);o__Clostridiales(100);f__Lachnospiraceae(100);g__Dorea(100);s__formicigenerans(100);
Otu0867	4	k__Bacteria(100);p__Proteobacteria(100);c__Betaproteobacteria(100);o__Burkholderiales(100);f__Comamonadaceae(100);g__Leptothrix(100);s__(100);
Otu0868	4	k__Bacteria(100);p__Proteobacteria(100);c__Betaproteobacteria(100);o__Neisseriales(100);f__Neisseriaceae(100);g__Conchiformibius(100);unclassified(100);
Otu0869	5	k__Bacteria(100);p__Verrucomicrobia(100);c__Opitutae(100);o__Opitutales(100);f__Opitutaceae(100);g__Opitutus(100);s__(100);
Otu0870	3	k__Bacteria(100);p__Actinobacteria(100);c__Coriobacteriia(100);o__Coriobacteriales(100);f__Coriobacteriaceae(100);g__Atopobium(100);unclassified(100);
Otu0873	3	k__Bacteria(100);p__Proteobacteria(100);c__Alphaproteobacteria(100);o__Caulobacterales(100);f__Caulobacteraceae(100);g__Arthrospira(100);s__fusiformis(100);
Otu0874	60	k__Bacteria(100);p__Bacteroidetes(100);c__Flavobacteriia(100);o__Flavobacteriales(100);f__Cryomorphaceae(100);g__Fluviicola(100);s__(100);
Otu0875	3	k__Bacteria(100);p__Proteobacteria(100);c__Betaproteobacteria(100);o__Neisseriales(100);f__Neisseriaceae(100);g__Aquitalea(100);s__(100);
Otu0876	16	k__Bacteria(100);p__Actinobacteria(100);c__Coriobacteriia(100);o__Coriobacteriales(100);f__Coriobacteriaceae(100);g__Collinsella(100);s__aerofaciens(100);
Otu0878	3	k__Bacteria(100);p__Proteobacteria(100);c__Gammaproteobacteria(100);o__Xanthomonadales(100);f__Xanthomonadaceae(100);g__(100);s__(100);
Otu0879	8	k__Bacteria(100);p__Spirochaetes(100);c__Spirochaetes(100);o__Spirochaetales(100);f__Spirochaetaceae(100);g__Treponema(100);s__socranskii(100);
Otu0880	3	k__Bacteria(100);p__Actinobacteria(100);c__Actinobacteria(100);o__Actinomycetales(100);f__Intrasporangiaceae(100);g__Knoellia(100);s__(100);
Otu0881	3	k__Bacteria(100);p__Proteobacteria(100);c__Gammaproteobacteria(100);o__Xanthomonadales(100);f__Xanthomonadaceae(100);g__Dokdonella(100);s__(100);
Otu0884	3	k__Bacteria(100);p__Proteobacteria(100);c__Gammaproteobacteria(100);o__Pseudomonadales(100);f__Moraxellaceae(100);g__Acinetobacter(100);s__schindleri(100);
Otu0885	3	k__Bacteria(100);p__Firmicutes(100);c__Clostridia(100);o__Clostridiales(100);f__Lachnospiraceae(100);g__Coprococcus(100);s__eutactus(100);
Otu0886	3	k__Bacteria(100);p__Actinobacteria(100);c__Actinobacteria(100);o__Actinomycetales(100);f__Microbacteriaceae(100);g__Clavibacter(100);unclassified(100);
Otu0887	3	k__Bacteria(100);p__Proteobacteria(100);c__Betaproteobacteria(100);o__SC-I-84(100);f__(100);g__(100);s__(100);
Otu0888	3	k__Bacteria(100);p__Proteobacteria(100);c__Alphaproteobacteria(100);o__Rhodospirillales(100);f__Acetobacteraceae(100);g__Roseococcus(100);s__(100);
Otu0889	21	k__Bacteria(100);p__Bacteroidetes(100);c__Cytophagia(100);o__Cytophagales(100);f__Flammeovirgaceae(100);g__(100);s__(100);
Otu0890	3	k__Bacteria(100);p__Proteobacteria(100);c__Betaproteobacteria(100);o__Burkholderiales(100);f__Comamonadaceae(100);g__Giesbergeria(100);s__(100);
Otu0891	3	k__Bacteria(100);p__Cyanobacteria(100);c__Oscillatoriophycideae(100);o__Oscillatoriales(100);unclassified(100);unclassified(100);unclassified(100);
Otu0892	2014	k__Bacteria(100);p__Proteobacteria(100);c__Alphaproteobacteria(100);o__Caulobacterales(100);f__Caulobacteraceae(100);g__Brevundimonas(100);s__diminuta(100);
Otu0893	3	k__Bacteria(100);p__Proteobacteria(100);c__Alphaproteobacteria(100);o__Rhodobacterales(100);f__Rhodobacteraceae(100);g__Rhodovulum(100);s__marinum(100);
Otu0894	202	k__Bacteria(100);p__Bacteroidetes(100);c__Flavobacteriia(100);o__Flavobacteriales(100);f__Flavobacteriaceae(100);g__Salinimicrobium(100);s__(100);
Otu0895	3	k__Bacteria(100);p__Cyanobacteria(100);c__4C0d-2(100);unclassified(100);unclassified(100);unclassified(100);unclassified(100);
Otu0896	3	k__Bacteria(100);p__Actinobacteria(100);c__Actinobacteria(100);o__Actinomycetales(100);f__Rarobacteraceae(100);g__(100);s__(100);
Otu0897	364	k__Bacteria(100);p__Proteobacteria(100);c__Alphaproteobacteria(100);o__Rhizobiales(100);f__Hyphomicrobiaceae(100);g__Hyphomicrobium(100);unclassified(100);
Otu0898	6	k__Bacteria(100);p__Verrucomicrobia(100);c__Verrucomicrobiae(100);o__Verrucomicrobiales(100);f__Verrucomicrobiaceae(100);g__(100);s__(100);
Otu0899	2	k__Bacteria(100);p__Firmicutes(100);c__Bacilli(100);o__Lactobacillales(100);f__Aerococcaceae(100);g__Alkalibacterium(100);s__(100);
Otu0900	2	k__Bacteria(100);p__Proteobacteria(100);c__Alphaproteobacteria(100);o__Rhizobiales(100);f__Beijerinckiaceae(100);g__Chelatococcus(100);s__(100);
Otu0901	2	k__Bacteria(100);p__Actinobacteria(100);c__Acidimicrobiia(100);o__Acidimicrobiales(100);f__Microthrixaceae(100);g__Candidatus_Microthrix(100);s__(100);
Otu0903	8	k__Bacteria(100);p__Firmicutes(100);c__Clostridia(100);o__Clostridiales(100);f__Veillonellaceae(100);g__Selenomonas(100);s__noxia(100);
Otu0904	4	k__Bacteria(100);p__Chloroflexi(100);c__Anaerolineae(100);o__Caldilineales(100);f__Caldilineaceae(100);g__(100);s__(100);
Otu0905	2	k__Bacteria(100);p__Proteobacteria(100);c__Gammaproteobacteria(100);o__Cardiobacteriales(100);f__Cardiobacteriaceae(100);g__Cardiobacterium(100);s__valvarum(100);
Otu0906	2	k__Bacteria(100);p__Proteobacteria(100);c__Gammaproteobacteria(100);o__Legionellales(100);f__Legionellaceae(100);g__Legionella(100);s__pneumophila(100);
Otu0907	2	k__Bacteria(100);p__Proteobacteria(100);c__Alphaproteobacteria(100);o__Rhodobacterales(100);f__Rhodobacteraceae(100);g__(100);s__(100);
Otu0908	2	k__Bacteria(100);p__Proteobacteria(100);c__Epsilonproteobacteria(100);o__Campylobacterales(100);f__Campylobacteraceae(100);g__Arcobacter(100);unclassified(100);
Otu0909	2	k__Bacteria(100);p__Planctomycetes(100);c__Planctomycetia(100);o__Gemmatales(100);f__Isosphaeraceae(100);g__Singulisphaera(100);s__(100);
Otu0910	3	k__Bacteria(100);p__Actinobacteria(100);c__Actinobacteria(100);o__Actinomycetales(100);f__Cellulomonadaceae(100);g__Cellulomonas(100);s__(100);
Otu0911	2	k__Bacteria(100);p__Deferribacteres(100);c__Deferribacteres(100);o__Deferribacterales(100);f__Deferribacteraceae(100);g__Mucispirillum(100);unclassified(100);
Otu0912	2	k__Bacteria(100);p__Proteobacteria(100);c__Alphaproteobacteria(100);o__Rhizobiales(100);f__Phyllobacteriaceae(100);g__Mesorhizobium(100);s__huakuii(100);
Otu0914	37	k__Bacteria(100);p__Proteobacteria(100);c__Gammaproteobacteria(100);o__Alteromonadales(100);f__Alteromonadaceae(100);g__(100);s__(100);
Otu0915	33	k__Bacteria(100);p__Proteobacteria(100);c__Alphaproteobacteria(100);o__Rhizobiales(100);f__Beijerinckiaceae(100);g__(100);s__(100);
Otu0916	5	k__Bacteria(100);p__Proteobacteria(100);c__Alphaproteobacteria(100);o__Rickettsiales(100);f__(100);g__(100);s__(100);
Otu0918	2	k__Bacteria(100);p__Proteobacteria(100);c__Alphaproteobacteria(100);o__Rhizobiales(100);f__Bradyrhizobiaceae(100);g__(100);s__(100);
Otu0919	3	k__Bacteria(100);p__TM7(100);c__TM7-3(100);o__(100);f__(100);g__(100);s__(100);
Otu0920	2	k__Bacteria(100);p__Firmicutes(100);c__Bacilli(100);o__Bacillales(100);f__Planococcaceae(100);g__Kurthia(100);unclassified(100);
Otu0921	2	k__Bacteria(100);p__Firmicutes(100);c__Clostridia(100);o__Clostridiales(100);f__Lachnospiraceae(100);g__Ruminococcus(100);s__gnavus(100);
Otu0923	38	k__Bacteria(100);p__Firmicutes(100);c__Bacilli(100);o__Lactobacillales(100);f__Lactobacillaceae(100);g__Lactobacillus(100);s__delbrueckii(100);
Otu0924	2	k__Bacteria(100);p__Proteobacteria(100);c__Alphaproteobacteria(100);o__Rhizobiales(100);f__Rhizobiaceae(100);g__Shinella(100);unclassified(100);
Otu0925	2	k__Bacteria(100);p__Cyanobacteria(100);c__Oscillatoriophycideae(100);o__Oscillatoriales(100);f__Phormidiaceae(100);g__Phormidium(100);unclassified(100);
Otu0926	2	k__Bacteria(100);p__Bacteroidetes(100);c__Flavobacteriia(100);o__Flavobacteriales(100);f__Weeksellaceae(100);g__Cloacibacterium(100);s__(100);
Otu0929	3	k__Bacteria(100);p__Proteobacteria(100);c__Gammaproteobacteria(100);o__Xanthomonadales(100);f__Xanthomonadaceae(100);g__Ignatzschineria(100);s__(100);
Otu0931	3	k__Bacteria(100);p__Proteobacteria(100);c__Alphaproteobacteria(100);o__Caulobacterales(100);f__Caulobacteraceae(100);g__Asticcacaulis(100);s__biprosthecium(100);
Otu0933	2	k__Bacteria(100);p__Proteobacteria(100);c__Alphaproteobacteria(100);o__Caulobacterales(100);unclassified(100);unclassified(100);unclassified(100);
Otu0934	2	k__Bacteria(100);p__Bacteroidetes(100);c__Flavobacteriia(100);o__Flavobacteriales(100);f__Weeksellaceae(100);g__Riemerella(100);s__(100);
Otu0935	3	k__Bacteria(100);p__Proteobacteria(100);c__Deltaproteobacteria(100);o__Desulfovibrionales(100);f__Desulfovibrionaceae(100);g__Desulfovibrio(100);unclassified(100);
Otu0936	47	k__Bacteria(100);p__Proteobacteria(100);c__Gammaproteobacteria(100);o__Enterobacteriales(100);f__Enterobacteriaceae(100);g__Klebsiella(100);s__(100);
Otu0937	2	k__Bacteria(100);p__Proteobacteria(100);c__Gammaproteobacteria(100);o__Enterobacteriales(100);f__Enterobacteriaceae(100);g__Enterobacter(100);s__cowanii(100);
Otu0938	486	k__Bacteria(100);p__Proteobacteria(100);c__Gammaproteobacteria(100);o__Enterobacteriales(100);f__Enterobacteriaceae(100);g__Trabulsiella(100);s__(100);
Otu0939	156	k__Bacteria(100);p__Proteobacteria(100);c__Alphaproteobacteria(100);o__Rhizobiales(100);f__Rhizobiaceae(100);g__Rhizobium(100);s__(100);
Otu0940	2	k__Bacteria(100);p__Bacteroidetes(100);c__Cytophagia(100);o__Cytophagales(100);f__Flammeovirgaceae(100);unclassified(100);unclassified(100);
Otu0942	52	k__Bacteria(100);p__Proteobacteria(100);c__Alphaproteobacteria(100);o__Rhizobiales(100);f__Hyphomicrobiaceae(100);g__(100);s__(100);
Otu0943	167	k__Bacteria(100);p__Proteobacteria(100);c__Alphaproteobacteria(100);o__Rhizobiales(100);f__Methylocystaceae(100);g__Methylopila(100);s__(100);
Otu0946	2	k__Bacteria(100);p__Acidobacteria(100);c__Acidobacteriia(100);o__Acidobacteriales(100);f__Acidobacteriaceae(100);g__Edaphobacter(100);unclassified(100);
Otu0947	20	k__Bacteria(100);p__Verrucomicrobia(100);c__Spartobacteria(100);o__Chthoniobacterales(100);f__Chthoniobacteraceae(100);g__heteroC45_4W(100);s__(100);
Otu0948	8	k__Bacteria(100);p__Firmicutes(100);c__Clostridia(100);o__Clostridiales(100);f__Veillonellaceae(100);g__Mitsuokella(100);s__(100);
Otu0949	40	k__Bacteria(100);p__Proteobacteria(100);c__Alphaproteobacteria(100);o__Rhizobiales(100);f__Rhizobiaceae(100);g__Kaistia(100);s__(100);
Otu0950	31	k__Bacteria(100);p__TM7(100);c__TM7-3(100);o__CW040(100);f__(100);g__(100);s__(100);
Otu0951	2	k__Bacteria(100);p__Firmicutes(100);c__Bacilli(100);o__Bacillales(100);f__Bacillaceae(100);g__Bacillus(100);s__acidicola(100);
Otu0953	1	k__Bacteria(100);p__Synergistetes(100);c__Synergistia(100);o__Synergistales(100);f__Dethiosulfovibrionaceae(100);g__Pyramidobacter(100);s__(100);
Otu0954	6	k__Bacteria(100);p__Bacteroidetes(100);c__Cytophagia(100);o__Cytophagales(100);f__Cytophagaceae(100);g__Leadbetterella(100);s__(100);
Otu0956	5	k__Bacteria(100);p__TM7(100);c__TM7-3(100);unclassified(100);unclassified(100);unclassified(100);unclassified(100);
Otu0959	1	k__Bacteria(100);p__Proteobacteria(100);c__Alphaproteobacteria(100);o__Rhodobacterales(100);f__Rhodobacteraceae(100);g__Dinoroseobacter(100);s__(100);
Otu0961	1	k__Bacteria(100);p__Firmicutes(100);c__Erysipelotrichi(100);o__Erysipelotrichales(100);f__Erysipelotrichaceae(100);g__Eubacterium(100);unclassified(100);
Otu0963	5	k__Bacteria(100);p__Actinobacteria(100);c__Actinobacteria(100);o__Actinomycetales(100);f__Actinomycetaceae(100);g__Actinobaculum(100);s__(100);
Otu0964	1	k__Bacteria(100);p__Firmicutes(100);c__Clostridia(100);o__Clostridiales(100);f__Lachnospiraceae(100);g__Oribacterium(100);s__(100);
Otu0967	1	k__Bacteria(100);p__Bacteroidetes(100);c__Flavobacteriia(100);o__Flavobacteriales(100);f__Cryomorphaceae(100);unclassified(100);unclassified(100);
Otu0969	1	k__Bacteria(100);p__Proteobacteria(100);c__Alphaproteobacteria(100);o__Rhizobiales(100);f__Xanthobacteraceae(100);unclassified(100);unclassified(100);
Otu0971	1	k__Bacteria(100);p__Actinobacteria(100);c__Actinobacteria(100);o__Actinomycetales(100);f__Jonesiaceae(100);g__(100);s__(100);
Otu0973	1	k__Bacteria(100);p__Proteobacteria(100);c__Gammaproteobacteria(100);o__Enterobacteriales(100);f__Enterobacteriaceae(100);g__Gluconacetobacter(100);unclassified(100);
Otu0974	1	k__Bacteria(100);p__Proteobacteria(100);c__Alphaproteobacteria(100);o__Rhizobiales(100);f__Beijerinckiaceae(100);g__Beijerinckia(100);unclassified(100);
Otu0975	1	k__Bacteria(100);p__Firmicutes(100);c__Bacilli(100);o__Gemellales(100);unclassified(100);unclassified(100);unclassified(100);
Otu0976	1	k__Bacteria(100);p__Actinobacteria(100);c__Actinobacteria(100);o__Actinomycetales(100);f__Actinomycetaceae(100);g__Trueperella(100);s__(100);
Otu0977	1	k__Bacteria(100);p__Proteobacteria(100);c__Deltaproteobacteria(100);o__Desulfovibrionales(100);f__Desulfovibrionaceae(100);g__Bilophila(100);s__(100);
Otu0978	1	k__Bacteria(100);p__Firmicutes(100);c__Bacilli(100);o__Lactobacillales(100);f__Carnobacteriaceae(100);g__Carnobacterium(100);s__viridans(100);
Otu0979	1	k__Bacteria(100);p__Proteobacteria(100);c__Alphaproteobacteria(100);o__Sphingomonadales(100);f__Sphingomonadaceae(100);g__Sphingobium(100);s__xenophagum(100);
Otu0980	1	k__Bacteria(100);p__Fibrobacteres(100);c__Fibrobacteria(100);o__Fibrobacterales(100);f__Fibrobacteraceae(100);g__Fibrobacter(100);s__(100);
Otu0981	1	k__Bacteria(100);p__Proteobacteria(100);c__Deltaproteobacteria(100);o__Desulfovibrionales(100);f__Desulfovibrionaceae(100);g__Desulfovibrio(100);s__D168(100);
Otu0983	1	k__Bacteria(100);p__Proteobacteria(100);c__Deltaproteobacteria(100);o__Bdellovibrionales(100);f__Bdellovibrionaceae(100);g__Bdellovibrio(100);s__bacteriovorus(100);
Otu0985	1	k__Bacteria(100);p__Proteobacteria(100);c__Alphaproteobacteria(100);o__Rickettsiales(100);f__mitochondria(100);g__(100);s__(100);
Otu0990	1	k__Bacteria(100);p__Firmicutes(100);c__Bacilli(100);o__Lactobacillales(100);f__Lactobacillaceae(100);g__Lactobacillus(100);s__vaginalis(100);
Otu0991	1	k__Bacteria(100);p__Fusobacteria(100);c__Fusobacteriia(100);o__Fusobacteriales(100);f__Leptotrichiaceae(100);g__Streptobacillus(100);unclassified(100);
Otu0993	1	k__Bacteria(100);p__Gemmatimonadetes(100);c__Gemmatimonadetes(100);o__Gemmatimonadales(100);unclassified(100);unclassified(100);unclassified(100);
Otu0994	1	k__Bacteria(100);p__Thermi(100);c__Deinococci(100);o__Deinococcales(100);f__Trueperaceae(100);unclassified(100);unclassified(100);
Otu0997	1	k__Bacteria(100);p__Proteobacteria(100);c__Betaproteobacteria(100);o__Burkholderiales(100);f__Comamonadaceae(100);g__Alicycliphilus(100);s__(100);
Otu0999	1	k__Bacteria(100);p__Proteobacteria(100);c__Alphaproteobacteria(100);o__Rhizobiales(100);f__Bradyrhizobiaceae(100);g__Bradyrhizobium(100);unclassified(100);
Otu1002	1	k__Bacteria(100);p__Cyanobacteria(100);c__Oscillatoriophycideae(100);o__Chroococcales(100);unclassified(100);unclassified(100);unclassified(100);
Otu1003	3	k__Bacteria(100);p__Tenericutes(100);c__Mollicutes(100);o__Mycoplasmatales(100);f__Mycoplasmataceae(100);g__Mycoplasma(100);s__(100);
Otu1004	1	k__Bacteria(100);p__Proteobacteria(100);c__Betaproteobacteria(100);o__Burkholderiales(100);f__Comamonadaceae(100);g__Ramlibacter(100);s__(100);
Otu1005	14	k__Bacteria(100);p__Proteobacteria(100);c__Alphaproteobacteria(100);o__Rhizobiales(100);f__Hyphomicrobiaceae(100);g__Rhodoplanes(100);s__(100);
Otu1007	1	k__Bacteria(100);p__Cyanobacteria(100);c__Oscillatoriophycideae(100);unclassified(100);unclassified(100);unclassified(100);unclassified(100);
Otu1013	1	k__Bacteria(100);p__Tenericutes(100);c__Mollicutes(100);o__Acholeplasmatales(100);f__Acholeplasmataceae(100);unclassified(100);unclassified(100);
Otu1014	2528	k__Bacteria(100);p__Proteobacteria(100);c__Gammaproteobacteria(100);o__Pseudomonadales(100);f__Pseudomonadaceae(100);g__Pseudomonas(100);s__stutzeri(100);
Otu1015	1	k__Bacteria(100);p__Firmicutes(100);c__Bacilli(100);o__Bacillales(100);f__Paenibacillaceae(100);g__Paenibacillus(100);s__curdlanolyticus(100);
Otu1016	1	k__Bacteria(100);p__Bacteroidetes(100);c__Cytophagia(100);o__Cytophagales(100);f__Flammeovirgaceae(100);g__Persicobacter(100);s__(100);
Otu1018	1	k__Bacteria(100);p__Actinobacteria(100);c__Actinobacteria(100);o__Actinomycetales(100);f__Glycomycetaceae(100);g__(100);s__(100);
Otu1021	1	k__Bacteria(100);p__Actinobacteria(100);c__Actinobacteria(100);o__Actinomycetales(100);f__Micrococcaceae(100);g__Rothia(100);s__dentocariosa(100);
Otu1023	208	k__Bacteria(100);p__Proteobacteria(100);c__Gammaproteobacteria(100);o__Legionellales(100);f__Legionellaceae(100);g__(100);s__(100);
Otu1024	1	k__Bacteria(100);p__Proteobacteria(100);c__Alphaproteobacteria(100);o__Rhodospirillales(100);f__Rhodospirillaceae(100);g__(100);s__(100);
Otu1026	1	k__Bacteria(100);p__Proteobacteria(100);c__Alphaproteobacteria(100);o__Rhizobiales(100);f__Brucellaceae(100);unclassified(100);unclassified(100);
Otu1028	1	k__Bacteria(100);p__Proteobacteria(100);c__Gammaproteobacteria(100);o__Enterobacteriales(100);f__Enterobacteriaceae(100);g__Serratia(100);s__symbiotica(100);
Otu1029	23	k__Bacteria(100);p__Proteobacteria(100);c__Alphaproteobacteria(100);o__Rhizobiales(100);f__Brucellaceae(100);g__Ochrobactrum(100);s__(100);
Otu1030	1	k__Bacteria(100);p__Proteobacteria(100);c__Deltaproteobacteria(100);o__Myxococcales(100);f__Haliangiaceae(100);g__(100);s__(100);
Otu1031	1	k__Bacteria(100);p__Proteobacteria(100);c__Gammaproteobacteria(100);o__Oceanospirillales(100);f__Halomonadaceae(100);g__(100);s__(100);
Otu1032	4	k__Bacteria(100);p__Actinobacteria(100);c__Actinobacteria(100);o__Actinomycetales(100);f__Microbacteriaceae(100);g__Clavibacter(100);s__(100);
Otu1033	15	k__Bacteria(100);p__Proteobacteria(100);c__Gammaproteobacteria(100);o__HTCC2188(100);f__HTCC2089(100);g__(100);s__(100);
Otu1036	1	k__Bacteria(100);p__Proteobacteria(100);c__Alphaproteobacteria(100);o__Rickettsiales(100);f__Rickettsiaceae(100);g__(100);s__(100);
Otu1038	1	k__Bacteria(100);p__Fibrobacteres(100);c__Fibrobacteria(100);o__258ds10(100);f__(100);g__(100);s__(100);
Otu1041	1	k__Bacteria(100);p__Proteobacteria(100);c__Betaproteobacteria(100);o__Burkholderiales(100);f__Comamonadaceae(100);g__Hydrogenophaga(100);s__(100);
Otu1042	1	k__Bacteria(100);p__Cyanobacteria(100);c__Oscillatoriophycideae(100);o__Oscillatoriales(100);f__Phormidiaceae(100);unclassified(100);unclassified(100);
Otu1043	1	k__Bacteria(100);p__Planctomycetes(100);c__Planctomycetia(100);o__Gemmatales(100);f__Gemmataceae(100);unclassified(100);unclassified(100);
Otu1047	1	k__Bacteria(100);p__Firmicutes(100);c__Bacilli(100);o__Bacillales(100);f__Listeriaceae(100);unclassified(100);unclassified(100);
Otu1048	1	k__Bacteria(100);p__Actinobacteria(100);c__Actinobacteria(100);o__Actinomycetales(100);f__Streptosporangiaceae(100);g__(100);s__(100);
Otu1049	1	k__Bacteria(100);p__Actinobacteria(100);c__Actinobacteria(100);o__Actinomycetales(100);f__Promicromonosporaceae(100);unclassified(100);unclassified(100);
Otu1050	23	k__Bacteria(100);p__Actinobacteria(100);c__Actinobacteria(100);o__Actinomycetales(100);f__Micromonosporaceae(100);g__(100);s__(100);
Otu1051	1	k__Bacteria(100);p__Proteobacteria(100);c__Alphaproteobacteria(100);o__RF32(100);f__(100);g__(100);s__(100);
Otu1054	1	k__Bacteria(100);p__Proteobacteria(100);c__Gammaproteobacteria(100);o__Xanthomonadales(100);f__Xanthomonadaceae(100);g__Stenotrophomonas(100);s__retroflexus(100);
Otu1055	1	k__Bacteria(100);p__Proteobacteria(100);c__Betaproteobacteria(100);o__A21b(100);f__EB1003(100);g__(100);s__(100);
Otu1056	1	k__Bacteria(100);p__Actinobacteria(100);c__Actinobacteria(100);o__Actinomycetales(100);f__Actinosynnemataceae(100);unclassified(100);unclassified(100);
Otu1058	1	k__Bacteria(100);p__Proteobacteria(100);c__Gammaproteobacteria(100);o__Xanthomonadales(100);f__Xanthomonadaceae(100);g__Luteimonas(100);unclassified(100);
Otu1059	1	k__Bacteria(100);p__Proteobacteria(100);c__Alphaproteobacteria(100);o__Rhizobiales(100);f__Phyllobacteriaceae(100);g__Mesorhizobium(100);unclassified(100);
Otu1060	2	k__Bacteria(100);p__Bacteroidetes(100);c__Rhodothermi(100);o__Rhodothermales(100);f__Balneolaceae(100);g__KSA1(100);s__(100);
Otu1061	1	k__Bacteria(100);p__Actinobacteria(100);c__Actinobacteria(100);o__Actinomycetales(100);f__Sporichthyaceae(100);unclassified(100);unclassified(100);
Otu1062	1	k__Bacteria(100);p__Proteobacteria(100);c__Betaproteobacteria(100);o__Burkholderiales(100);f__Oxalobacteraceae(100);g__Polynucleobacter(100);s__(100);
