# Supplementary material for: Variability of the Sheep Lung Microbiota
Source: Appl Environ Microbiol. 2016 May 16;82(11):3225–38. doi: 10.1128/AEM.00540-16 (PMC4959240; doi:10.1128/AEM.00540-16)
Supplement: Supplemental material [file AEM.00540-16_zam999117158sd3.xlsx]

## Sheet: Samples with OTUs
Dataset S2: Bacterial OTUs assigned to samples taken from a sheep's respiratory tract and controls*. OTUs were assigned and classified using MOTHUR http://www.mothur.org/wiki/Main_Page
All samples were included on the same Hiseq run, expect for Mock Community (Undiluted) which was sequenced by Miseq but was bioinformatically processed alongside these samples.
The taxonomy assigned to these OTUs can be located under the tab 'OTU taxonomy'.
This dataset was used in the paper 'Exploring the Variability of the Sheep Lung Microbiota ' to examine the relationships between samples in terms of their bacterial communities.
Group	Otu0001	Otu0002	Otu0003	Otu0004	Otu0005	Otu0006	Otu0007	Otu0008	Otu0009	Otu0010	Otu0011	Otu0012	Otu0013	Otu0014	Otu0015	Otu0016	Otu0017	Otu0018	Otu0019	Otu0020	Otu0021	Otu0022	Otu0023	Otu0024	Otu0025	Otu0026	Otu0027	Otu0028	Otu0029	Otu0030	Otu0031	Otu0032	Otu0033	Otu0034	Otu0035	Otu0036	Otu0037	Otu0038	Otu0039	Otu0040	Otu0041	Otu0042	Otu0043	Otu0044	Otu0045	Otu0046	Otu0047	Otu0048	Otu0049
Throat Swab	583	1721	2873	4	14043	5885	985	371	353	64	1871	68	7526	22	0	287	55	17	0	91	1698	121	3	85	17	7357	0	214	5	7	0	2	965	0	1	12	73	188	27	3	0	98	93	0	30	13	65	109	2
A1	6597	2475	201	9350	10331	8509	53909	122	9705	5	378	114	2048	34	0	29	0	92982	0	0	10851	24	0	0	1	9630	0	0	0	3	0	18	85	1	29	50	1	7	1	0	0	31	4559	0	32	27	53	3704	0
A13	2674	1224	3376	2591	551	2	0	7	1	2	2	0	724	1	0	0	1098	96296	0	1236	2	0	0	0	0	3	0	0	2702	0	0	0	1	0	5951	237	0	0	1	1	0	1252	5746	0	0	0	0	0	0
A14	4251	1	25	9812	4	205	2	4942	0	6	0	1	1	1532	0	0	0	93980	0	0	1	1653	0	0	0	0	0	1	1	0	0	0	1	0	0	0	0	0	1	7	0	1511	0	0	0	0	0	0	0
A15	6308	1	2171	17513	0	349	1	0	3	5	0	1	1136	1	0	0	0	83732	0	15	248	2540	0	0	0	260	0	0	0	1	0	0	1	0	2716	38	0	0	2364	14	0	0	2380	0	1240	0	1	1	0
A16	3690	3573	1844	4551	1393	335	3	9	0	842	1019	0	0	4767	0	0	0	65788	0	0	516	0	0	0	0	48	0	611	0	0	0	0	0	0	1	0	1	0	1380	2	0	0	256	0	1522	0	0	3	6
A17	8342	737	2826	4414	64	8	941	3488	6	19	604	601	646	3349	0	314	380	20748	0	76	840	0	0	0	2	73	0	1110	3376	4	654	1089	0	26	7	14	0	0	1723	4	0	827	3071	0	0	0	336	2	4
A18	2483	4	13	2274	0	5	2	0	0	2	1	0	260	0	0	8	0	81785	0	0	0	151	0	0	0	0	0	732	0	0	0	0	0	0	0	0	1	0	0	1	0	0	30	0	0	1	1	0	0
A19	3671	585	2426	1450	2579	3	998	2241	0	7	2	0	2279	4531	0	308	0	47897	0	0	655	387	8	0	0	240	0	1190	0	1	0	750	2	0	11	0	0	0	1531	3	0	564	2157	33	0	0	491	303	10
A2	6947	4	1035	34799	0	13	1	2	3	1	1479	1315	0	1495	0	0	0	85248	0	0	277	0	0	0	0	0	0	0	0	0	0	0	0	0	38	3195	0	2	0	0	0	0	84	0	2	0	1	0	0
A3	3771	1	68	8121	1	2297	15	2783	15	2	34	2	0	1	0	1	1	93073	1	0	3747	2228	0	0	0	1803	0	0	0	0	0	0	9	0	0	1	0	0	3989	0	0	1	232	0	0	0	1	2	2805
A4	4355	0	2684	8620	859	1	2	16	1	6	2957	0	787	1	0	0	3448	83263	0	0	0	0	0	0	0	9	0	0	3201	0	0	0	1	0	12	2218	2	0	2	0	0	0	3	0	0	0	40	641	0
A5	7145	2	5	50697	2	184	4	15	1	3	0	1	2	2	0	1	1	76127	0	2	0	0	0	0	0	38	0	0	2487	0	0	1	0	0	0	1	0	0	0	0	0	0	702	0	0	0	0	0	0
A6	750	1	293	2909	0	0	0	1	1	0	0	1	0	1370	0	0	1	98572	0	2	0	0	0	0	0	0	0	0	0	0	0	0	0	0	0	0	0	0	0	0	0	0	5922	0	0	0	0	0	0
A7	7810	8246	9432	10884	1619	3218	7	7444	38	26	0	0	2997	10573	0	1	932	227823	0	2	3772	1	0	2742	0	121	0	0	0	3	0	2	4	2	0	1907	0	0	12529	0	0	5205	7140	7	0	0	0	17	14
A8	5587	3	1768	3533	0	0	693	2	0	1	2	0	1740	2	0	1446	2389	92689	25	1	695	0	1069	0	0	168	0	2155	1	0	0	0	0	1	3	3	0	0	0	0	0	0	2	1	0	0	0	2	1
A9	5794	3827	1565	4768	3	5	167	656	0	0	1	2063	1	5	0	874	918	85184	0	2084	0	575	0	0	0	1	0	0	3161	3	0	0	0	0	0	0	0	0	2257	0	0	2771	1421	1	0	1	0	0	0
Extraction Kit Control (01/05/2015)	3	2	3	2800	1	0	0	2	0	1	0	0	1	0	0	0	1	120772	0	0	668	1	0	0	0	0	0	1	0	0	0	0	0	0	0	0	0	0	1	0	0	0	0	0	0	0	0	0	0
Mock Community (1:100 Dilution)	2	6	0	4053	5	3	1	2	0	3	2	2	3	0	14615	12066	0	0	8765	0	679	0	0	0	0	0	10411	1	0	6	8773	0	4	5284	2932	1355	0	0	0	0	6147	1	2	6357	0	0	0	14	7363
Mock Community (Undiluted)	0	1	0	25127	0	0	34	0	0	109	0	0	5	9	320321	204826	0	0	282460	0	3869	0	0	0	0	0	77043	0	0	398	71906	1	184	38368	36371	14669	0	15	3	0	72399	0	12	40484	0	0	0	692	52660
[truncated: 584 more columns]

## Sheet: OTU taxonomy
OTU	Size	Taxonomy
Otu0001	1521705	k__Bacteria(100);p__Firmicutes(100);c__Clostridia(100);o__Clostridiales(100);f__Ruminococcaceae(100);g__(100);s__(100);
Otu0002	1262204	k__Bacteria(100);p__Bacteroidetes(100);c__Bacteroidia(100);o__Bacteroidales(100);f__Prevotellaceae(100);g__Prevotella(100);s__(100);
Otu0003	713532	k__Bacteria(100);p__Firmicutes(100);c__Clostridia(100);o__Clostridiales(100);f__(100);g__(100);s__(100);
Otu0004	2708105	k__Bacteria(100);p__Proteobacteria(100);c__Gammaproteobacteria(100);o__Pseudomonadales(100);f__Pseudomonadaceae(100);g__Pseudomonas(100);s__(100);
Otu0005	733245	k__Bacteria(100);p__Proteobacteria(100);c__Gammaproteobacteria(100);o__Pasteurellales(100);f__Pasteurellaceae(100);g__Mannheimia(100);s__(100);
Otu0006	780080	k__Bacteria(100);p__Proteobacteria(100);c__Gammaproteobacteria(100);o__Pasteurellales(100);f__Pasteurellaceae(100);g__(100);s__(100);
Otu0007	243294	k__Bacteria(100);p__Proteobacteria(100);c__Gammaproteobacteria(100);o__Pasteurellales(100);f__Pasteurellaceae(100);g__Bibersteinia(100);s__(100);
Otu0008	306370	k__Bacteria(100);p__Firmicutes(100);c__Clostridia(100);o__Clostridiales(100);f__Lachnospiraceae(100);g__(100);s__(100);
Otu0009	294866	k__Bacteria(100);p__Proteobacteria(100);c__Gammaproteobacteria(100);o__Pasteurellales(100);f__Pasteurellaceae(100);g__Bibersteinia(100);s__trehalosi(100);
Otu0010	46580	k__Bacteria(100);p__Firmicutes(100);c__Clostridia(100);o__Clostridiales(100);f__Ruminococcaceae(100);g__Faecalibacterium(100);s__(100);
Otu0011	409691	k__Bacteria(100);p__Fusobacteria(100);c__Fusobacteriia(100);o__Fusobacteriales(100);f__Fusobacteriaceae(100);g__Fusobacterium(100);s__(100);
Otu0012	182364	k__Bacteria(100);p__Firmicutes(100);c__Clostridia(100);o__Clostridiales(100);f__Lachnospiraceae(100);g__Butyrivibrio(100);s__(100);
Otu0013	279645	k__Bacteria(100);p__Proteobacteria(100);c__Betaproteobacteria(100);o__Neisseriales(100);f__Neisseriaceae(100);g__(100);s__(100);
Otu0014	533863	k__Bacteria(100);p__Firmicutes(100);c__Bacilli(100);o__Bacillales(100);f__Staphylococcaceae(100);g__Staphylococcus(100);s__equorum(100);
Otu0015	335985	k__Bacteria(100);p__Proteobacteria(100);c__Epsilonproteobacteria(100);o__Campylobacterales(100);f__Helicobacteraceae(100);g__Helicobacter(100);s__pylori(100);
Otu0016	346142	k__Bacteria(100);p__Bacteroidetes(100);c__Bacteroidia(100);o__Bacteroidales(100);f__Bacteroidaceae(100);g__Bacteroides(100);s__(100);
Otu0017	172559	k__Bacteria(100);p__Firmicutes(100);c__Clostridia(100);o__Clostridiales(100);f__Ruminococcaceae(100);g__Ruminococcus(100);s__(100);
Otu0018	1894248	k__Bacteria(100);p__Proteobacteria(100);c__Alphaproteobacteria(100);o__Rhizobiales(100);f__Methylobacteriaceae(100);g__Methylobacterium(100);s__komagatae(100);
Otu0019	322938	k__Bacteria(100);p__Thermi(100);c__Deinococci(100);o__Deinococcales(100);f__Deinococcaceae(100);g__Deinococcus(100);s__(100);
Otu0020	124961	k__Bacteria(100);p__Bacteroidetes(100);c__Bacteroidia(100);o__Bacteroidales(100);f__(100);g__(100);s__(100);
Otu0021	180600	k__Bacteria(100);p__Firmicutes(100);c__Bacilli(100);o__Lactobacillales(100);f__Streptococcaceae(100);g__Streptococcus(100);s__(100);
Otu0022	95609	k__Bacteria(100);p__Firmicutes(100);c__Clostridia(100);o__Clostridiales(100);f__Christensenellaceae(100);g__(100);s__(100);
Otu0023	81056	k__Bacteria(100);p__Firmicutes(100);c__Clostridia(100);o__Clostridiales(100);f__Veillonellaceae(100);g__(100);s__(100);
Otu0024	77897	k__Bacteria(100);p__Fibrobacteres(100);c__Fibrobacteria(100);o__Fibrobacterales(100);f__Fibrobacteraceae(100);g__Fibrobacter(100);s__succinogenes(100);
Otu0025	42586	k__Bacteria(100);p__Bacteroidetes(100);c__Bacteroidia(100);o__Bacteroidales(100);f__Prevotellaceae(100);g__(100);s__(100);
Otu0026	206687	k__Bacteria(100);p__Proteobacteria(100);c__Gammaproteobacteria(100);o__Pseudomonadales(100);f__Moraxellaceae(100);g__Moraxella(100);s__(100);
Otu0027	88063	k__Bacteria(100);p__Firmicutes(100);c__Bacilli(100);o__Bacillales(100);f__Listeriaceae(100);g__(100);s__(100);
Otu0028	66984	k__Bacteria(100);p__Firmicutes(100);c__Clostridia(100);o__Clostridiales(100);f__Mogibacteriaceae(100);g__(100);s__(100);
Otu0029	117443	k__Bacteria(100);p__Bacteroidetes(100);c__Bacteroidia(100);o__Bacteroidales(100);f__Bacteroidaceae(100);g__(100);s__(100);
Otu0030	18796	k__Bacteria(100);p__Bacteroidetes(100);c__Cytophagia(100);o__Cytophagales(100);f__Flammeovirgaceae(100);g__Persicobacter(100);s__(100);
Otu0031	82088	k__Bacteria(100);p__Firmicutes(100);c__Clostridia(100);o__Clostridiales(100);f__Clostridiaceae(100);g__Clostridium(100);s__butyricum(100);
Otu0032	246178	k__Bacteria(100);p__Firmicutes(100);c__Bacilli(100);o__Bacillales(100);f__Staphylococcaceae(100);g__Staphylococcus(100);s__sciuri(100);
Otu0033	26663	k__Bacteria(100);p__Proteobacteria(100);c__Gammaproteobacteria(100);o__Pseudomonadales(100);f__Moraxellaceae(100);g__Moraxella(100);s__ovis(100);
Otu0034	145255	k__Bacteria(100);p__Proteobacteria(100);c__Gammaproteobacteria(100);o__Enterobacteriales(100);f__Enterobacteriaceae(100);g__(100);s__(100);
Otu0035	52910	k__Bacteria(100);p__Firmicutes(100);c__Bacilli(100);o__Gemellales(100);f__(100);g__(100);s__(100);
Otu0036	146885	k__Bacteria(100);p__Firmicutes(100);c__Bacilli(100);o__Bacillales(100);f__Staphylococcaceae(100);g__Staphylococcus(100);s__(100);
Otu0037	21204	k__Bacteria(100);p__Fusobacteria(100);c__Fusobacteriia(100);o__Fusobacteriales(100);f__Fusobacteriaceae(100);g__(100);s__(100);
Otu0038	23451	k__Bacteria(100);p__Fusobacteria(100);c__Fusobacteriia(100);o__Fusobacteriales(100);f__Leptotrichiaceae(100);g__Streptobacillus(100);s__(100);
Otu0039	133079	k__Bacteria(100);p__Firmicutes(100);c__Bacilli(100);o__Bacillales(100);f__Staphylococcaceae(100);g__Jeotgalicoccus(100);s__psychrophilus(100);
Otu0040	328563	k__Bacteria(100);p__Tenericutes(100);c__Mollicutes(100);o__Mycoplasmatales(100);f__Mycoplasmataceae(100);g__(100);s__(100);
Otu0041	79200	k__Bacteria(100);p__Proteobacteria(100);c__Alphaproteobacteria(100);o__Rhodobacterales(100);f__Rhodobacteraceae(100);g__Rhodobacter(100);s__sphaeroides(100);
Otu0042	85993	k__Bacteria(100);p__Firmicutes(100);c__Clostridia(100);o__Clostridiales(100);f__Lachnospiraceae(100);g__Coprococcus(100);s__(100);
Otu0043	163508	k__Bacteria(100);p__Actinobacteria(100);c__Actinobacteria(100);o__Actinomycetales(100);f__Corynebacteriaceae(100);g__Corynebacterium(100);s__(100);
Otu0044	48205	k__Bacteria(100);p__Firmicutes(100);c__Bacilli(100);o__Bacillales(100);f__Bacillaceae(100);g__(100);s__(100);
Otu0045	60955	k__Bacteria(100);p__Firmicutes(100);c__Clostridia(100);o__Clostridiales(100);f__Ruminococcaceae(100);g__Ruminococcus(100);s__flavefaciens(100);
Otu0046	40834	k__Bacteria(100);p__Bacteroidetes(100);c__Bacteroidia(100);o__Bacteroidales(100);f__Paraprevotellaceae(100);g__(100);s__(100);
Otu0047	60570	k__Bacteria(100);p__Firmicutes(100);c__Clostridia(100);o__Clostridiales(100);f__Ruminococcaceae(100);g__Oscillospira(100);s__(100);
Otu0048	49739	k__Bacteria(100);p__Firmicutes(100);c__Bacilli(100);o__Lactobacillales(100);f__Streptococcaceae(100);g__Streptococcus(100);s__minor(100);
Otu0049	63260	k__Bacteria(100);p__Firmicutes(100);c__Bacilli(100);o__Lactobacillales(100);f__Lactobacillaceae(100);g__Lactobacillus(100);s__(100);
Otu0050	28905	k__Bacteria(100);p__Bacteroidetes(100);c__Bacteroidia(100);o__Bacteroidales(100);f__Prevotellaceae(100);g__Prevotella(100);s__ruminicola(100);
Otu0051	36486	k__Bacteria(100);p__Firmicutes(100);c__Clostridia(100);o__Clostridiales(100);f__Veillonellaceae(100);g__Succiniclasticum(100);s__(100);
Otu0052	20513	k__Bacteria(100);p__Firmicutes(100);c__Bacilli(100);o__Lactobacillales(100);f__Streptococcaceae(100);g__Streptococcus(100);s__agalactiae(100);
Otu0053	10436	k__Bacteria(100);p__Firmicutes(100);c__Clostridia(100);o__Clostridiales(100);f__Lachnospiraceae(100);g__Moryella(100);s__indoligenes(100);
Otu0054	12772	k__Bacteria(100);p__Cyanobacteria(100);c__4C0d-2(100);o__(100);f__(100);g__(100);s__(100);
Otu0055	9020	k__Bacteria(100);p__Firmicutes(100);c__Bacilli(100);o__Bacillales(100);f__Planococcaceae(100);g__Kurthia(100);s__(100);
Otu0056	35086	k__Bacteria(100);p__Bacteroidetes(100);c__Bacteroidia(100);o__Bacteroidales(100);f__BS11(100);g__(100);s__(100);
Otu0057	38603	k__Bacteria(100);p__Verrucomicrobia(100);c__Verrucomicrobiae(100);o__Verrucomicrobiales(100);f__Verrucomicrobiaceae(100);g__Akkermansia(100);s__(100);
Otu0058	42688	k__Bacteria(100);p__Proteobacteria(100);c__Betaproteobacteria(100);o__Neisseriales(100);f__Neisseriaceae(100);g__Neisseria(100);s__cinerea(100);
Otu0059	19944	k__Bacteria(100);p__Firmicutes(100);c__Bacilli(100);o__Lactobacillales(100);f__Enterococcaceae(100);g__(100);s__(100);
Otu0060	8020	k__Bacteria(100);p__Synergistetes(100);c__Synergistia(100);o__Synergistales(100);f__TTA_B6(100);g__(100);s__(100);
Otu0061	94182	k__Bacteria(100);p__Firmicutes(100);c__Clostridia(100);o__Clostridiales(100);f__Peptostreptococcaceae(100);g__(100);s__(100);
Otu0062	277664	k__Bacteria(100);p__Proteobacteria(100);c__Alphaproteobacteria(100);o__Rhizobiales(100);f__Methylobacteriaceae(100);g__Methylobacterium(100);s__(100);
Otu0063	98471	k__Bacteria(100);p__Actinobacteria(100);c__Actinobacteria(100);o__Actinomycetales(100);f__Propionibacteriaceae(100);g__Propionibacterium(100);s__acnes(100);
Otu0064	67488	k__Bacteria(100);p__Fusobacteria(100);c__Fusobacteriia(100);o__Fusobacteriales(100);f__Leptotrichiaceae(100);g__(100);s__(100);
Otu0065	27225	k__Bacteria(100);p__Firmicutes(100);c__Clostridia(100);o__Clostridiales(100);f__Mogibacteriaceae(100);g__Mogibacterium(100);s__(100);
Otu0066	19227	k__Bacteria(100);p__Firmicutes(100);c__Clostridia(100);o__Clostridiales(100);f__Lachnospiraceae(100);g__Pseudobutyrivibrio(100);s__(100);
Otu0067	94472	k__Bacteria(100);p__Firmicutes(100);c__Bacilli(100);o__Bacillales(100);f__Bacillaceae(100);g__Bacillus(100);s__(100);
Otu0068	14384	k__Bacteria(100);p__Proteobacteria(100);c__Gammaproteobacteria(100);o__Enterobacteriales(100);f__Enterobacteriaceae(100);g__Salmonella(100);s__(100);
Otu0069	42670	k__Bacteria(100);p__Firmicutes(100);c__Clostridia(100);o__Clostridiales(100);f__Clostridiaceae(100);g__Clostridium(100);s__(100);
Otu0070	38184	k__Bacteria(100);p__Cyanobacteria(100);c__4C0d-2(100);o__YS2(100);f__(100);g__(100);s__(100);
Otu0071	8066	k__Bacteria(100);p__Proteobacteria(100);c__Gammaproteobacteria(100);o__Enterobacteriales(100);f__Enterobacteriaceae(100);g__Brenneria(100);s__(100);
Otu0072	8227	k__Bacteria(100);p__Proteobacteria(100);c__Gammaproteobacteria(100);o__Pseudomonadales(100);f__Pseudomonadaceae(100);g__Pseudomonas(100);s__citronellolis(100);
Otu0073	15543	k__Bacteria(100);p__Firmicutes(100);c__Clostridia(100);o__Clostridiales(100);f__Lachnospiraceae(100);g__Shuttleworthia(100);s__(100);
Otu0074	18988	k__Bacteria(100);p__Actinobacteria(100);c__Coriobacteriia(100);o__Coriobacteriales(100);f__Coriobacteriaceae(100);g__(100);s__(100);
Otu0075	61317	k__Bacteria(100);p__Actinobacteria(100);c__Actinobacteria(100);o__Actinomycetales(100);f__Dermabacteraceae(100);g__Brachybacterium(100);s__(100);
Otu0076	82384	k__Bacteria(100);p__Proteobacteria(100);c__Alphaproteobacteria(100);o__Sphingomonadales(100);f__Sphingomonadaceae(100);g__Sphingobium(100);s__yanoikuyae(100);
Otu0077	72298	k__Bacteria(100);p__Actinobacteria(100);c__Actinobacteria(100);o__Actinomycetales(100);f__Streptomycetaceae(100);g__Streptomyces(100);s__(100);
Otu0078	15319	k__Bacteria(100);p__Bacteroidetes(100);c__Bacteroidia(100);o__Bacteroidales(100);f__Bacteroidaceae(100);g__Bacteroides(100);s__barnesiae(100);
Otu0079	29555	k__Bacteria(100);p__Actinobacteria(100);c__Actinobacteria(100);o__Actinomycetales(100);f__Actinomycetaceae(100);g__Actinomyces(100);s__(100);
Otu0080	66166	k__Bacteria(100);p__Firmicutes(100);c__Clostridia(100);o__Clostridiales(100);f__Clostridiaceae(100);g__SMB53(100);s__(100);
Otu0081	14381	k__Bacteria(100);p__Bacteroidetes(100);c__Bacteroidia(100);o__Bacteroidales(100);f__Paraprevotellaceae(100);g__CF231(100);s__(100);
Otu0082	38570	k__Bacteria(100);p__Firmicutes(100);c__Clostridia(100);o__Clostridiales(100);f__Clostridiaceae(100);g__02d06(100);s__(100);
Otu0083	17481	k__Bacteria(100);p__Bacteroidetes(100);c__Bacteroidia(100);o__Bacteroidales(100);f__Bacteroidaceae(100);g__5-7N15(100);s__(100);
Otu0084	69292	k__Bacteria(100);p__Proteobacteria(100);c__Betaproteobacteria(100);o__Burkholderiales(100);f__Oxalobacteraceae(100);g__(100);s__(100);
Otu0085	9546	k__Bacteria(100);p__Actinobacteria(100);c__Actinobacteria(100);o__Actinomycetales(100);f__Propionibacteriaceae(100);g__Propionibacterium(100);s__(100);
Otu0086	43730	k__Bacteria(100);p__Proteobacteria(100);c__Epsilonproteobacteria(100);o__Campylobacterales(100);f__Campylobacteraceae(100);g__Campylobacter(100);s__(100);
Otu0087	10961	k__Bacteria(100);p__Proteobacteria(100);c__Alphaproteobacteria(100);o__Rhizobiales(100);f__Bradyrhizobiaceae(100);g__Bosea(100);s__(100);
Otu0088	20799	k__Bacteria(100);p__Firmicutes(100);c__Clostridia(100);o__Clostridiales(100);f__Peptostreptococcaceae(100);g__Peptostreptococcus(100);s__anaerobius(100);
Otu0090	4168	k__Bacteria(100);p__Actinobacteria(100);c__Coriobacteriia(100);o__Coriobacteriales(100);f__Coriobacteriaceae(100);g__Eggerthella(100);s__(100);
Otu0091	11692	k__Bacteria(100);p__Proteobacteria(100);c__Gammaproteobacteria(100);o__Pseudomonadales(100);f__Pseudomonadaceae(100);g__(100);s__(100);
Otu0092	6747	k__Bacteria(100);p__Proteobacteria(100);c__Betaproteobacteria(100);o__Neisseriales(100);f__Neisseriaceae(100);g__Microvirgula(100);s__(100);
Otu0093	36371	k__Bacteria(100);p__Bacteroidetes(100);c__Bacteroidia(100);o__Bacteroidales(100);f__Porphyromonadaceae(100);g__Porphyromonas(100);s__(100);
Otu0094	4856	k__Bacteria(100);p__Proteobacteria(100);c__Betaproteobacteria(100);o__Hydrogenophilales(100);f__Hydrogenophilaceae(100);g__(100);s__(100);
Otu0095	64772	k__Bacteria(100);p__Firmicutes(100);c__Bacilli(100);o__Bacillales(100);f__Staphylococcaceae(100);g__Staphylococcus(100);s__epidermidis(100);
Otu0096	7412	k__Bacteria(100);p__Firmicutes(100);c__Bacilli(100);o__Lactobacillales(100);f__Streptococcaceae(100);g__(100);s__(100);
Otu0097	34129	k__Bacteria(100);p__Proteobacteria(100);c__Gammaproteobacteria(100);o__Pseudomonadales(100);f__Moraxellaceae(100);g__Acinetobacter(100);s__(100);
Otu0098	67127	k__Bacteria(100);p__Actinobacteria(100);c__Actinobacteria(100);o__Actinomycetales(100);f__Pseudonocardiaceae(100);g__Saccharopolyspora(100);s__(100);
Otu0099	41292	k__Bacteria(100);p__Proteobacteria(100);c__Alphaproteobacteria(100);o__Caulobacterales(100);f__Caulobacteraceae(100);g__Brevundimonas(100);s__(100);
Otu0100	20476	k__Bacteria(100);p__Firmicutes(100);c__Clostridia(100);o__Clostridiales(100);f__Veillonellaceae(100);g__Phascolarctobacterium(100);s__(100);
Otu0101	3391	k__Bacteria(100);p__Firmicutes(100);c__Clostridia(100);o__Clostridiales(100);f__Ruminococcaceae(100);g__Oscillospira(100);s__guilliermondii(100);
Otu0102	5310	k__Bacteria(100);p__Proteobacteria(100);c__Betaproteobacteria(100);o__Neisseriales(100);f__Neisseriaceae(100);g__Aquitalea(100);s__(100);
Otu0103	59405	k__Bacteria(100);p__Actinobacteria(100);c__Actinobacteria(100);o__Actinomycetales(100);f__Micrococcaceae(100);g__Micrococcus(100);s__(100);
Otu0104	46978	k__Bacteria(100);p__Actinobacteria(100);c__Actinobacteria(100);o__Actinomycetales(100);f__Brevibacteriaceae(100);g__Brevibacterium(100);s__(100);
Otu0105	5027	k__Bacteria(100);p__Firmicutes(100);c__Bacilli(100);o__Bacillales(100);f__Staphylococcaceae(100);g__Macrococcus(100);s__(100);
Otu0106	4686	k__Bacteria(100);p__Firmicutes(100);c__Clostridia(100);o__Natranaerobiales(100);f__Contubernalisaceae(100);g__(100);s__(100);
Otu0107	22272	k__Bacteria(100);p__Firmicutes(100);c__Bacilli(100);o__Lactobacillales(100);f__(100);g__(100);s__(100);
Otu0108	17954	k__Bacteria(100);p__Actinobacteria(100);c__Actinobacteria(100);o__Actinomycetales(100);f__Corynebacteriaceae(100);g__Corynebacterium(100);s__stationis(100);
Otu0109	22955	k__Bacteria(100);p__Proteobacteria(100);c__Gammaproteobacteria(100);o__Cardiobacteriales(100);f__Cardiobacteriaceae(100);g__(100);s__(100);
Otu0110	14401	k__Bacteria(100);p__Bacteroidetes(100);c__Bacteroidia(100);o__Bacteroidales(100);f__S24-7(100);g__(100);s__(100);
Otu0111	25754	k__Bacteria(100);p__Firmicutes(100);c__Bacilli(100);o__Lactobacillales(100);f__Enterococcaceae(100);g__Enterococcus(100);s__(100);
Otu0112	3490	k__Bacteria(100);p__Actinobacteria(100);c__Actinobacteria(100);o__Actinomycetales(100);f__Yaniellaceae(100);g__(100);s__(100);
Otu0113	49943	k__Bacteria(100);p__Proteobacteria(100);c__Betaproteobacteria(100);o__Burkholderiales(100);f__Comamonadaceae(100);g__Delftia(100);s__(100);
Otu0114	58121	k__Bacteria(100);p__Proteobacteria(100);c__Betaproteobacteria(100);o__Burkholderiales(100);f__Comamonadaceae(100);g__(100);s__(100);
Otu0115	49116	k__Bacteria(100);p__Actinobacteria(100);c__Actinobacteria(100);o__Actinomycetales(100);f__Micrococcaceae(100);g__(100);s__(100);
Otu0117	56649	k__Bacteria(100);p__Proteobacteria(100);c__Betaproteobacteria(100);o__Burkholderiales(100);f__Comamonadaceae(100);g__Variovorax(100);s__paradoxus(100);
Otu0118	20891	k__Bacteria(100);p__Proteobacteria(100);c__Gammaproteobacteria(100);o__Pseudomonadales(100);f__Moraxellaceae(100);g__Acinetobacter(100);s__rhizosphaerae(100);
Otu0119	6936	k__Bacteria(100);p__Proteobacteria(100);c__Gammaproteobacteria(100);o__Pseudomonadales(100);f__Moraxellaceae(100);g__Acinetobacter(100);s__venetianus(100);
Otu0120	9026	k__Bacteria(100);p__Bacteroidetes(100);c__Bacteroidia(100);o__Bacteroidales(100);f__RF16(100);g__(100);s__(100);
Otu0121	19002	k__Bacteria(100);p__Actinobacteria(100);c__Actinobacteria(100);o__Actinomycetales(100);f__Corynebacteriaceae(100);g__Corynebacterium(100);s__kroppenstedtii(100);
Otu0123	4832	k__Bacteria(100);p__Proteobacteria(100);c__Gammaproteobacteria(100);o__Enterobacteriales(100);f__Enterobacteriaceae(100);g__Klebsiella(100);s__oxytoca(100);
Otu0124	2838	k__Bacteria(100);p__Bacteroidetes(100);c__Flavobacteriia(100);o__Flavobacteriales(100);f__Weeksellaceae(100);g__Elizabethkingia(100);s__(100);
Otu0125	37176	k__Bacteria(100);p__Fusobacteria(100);c__Fusobacteriia(100);o__Fusobacteriales(100);f__Fusobacteriaceae(100);g__Cetobacterium(100);s__somerae(100);
Otu0126	3151	k__Bacteria(100);p__Firmicutes(100);c__Clostridia(100);o__Thermoanaerobacterales(100);f__Carboxydocellaceae(100);g__(100);s__(100);
Otu0127	35327	k__Bacteria(100);p__Actinobacteria(100);c__Actinobacteria(100);o__Actinomycetales(100);f__Microbacteriaceae(100);g__Frigoribacterium(100);s__(100);
Otu0128	6299	k__Bacteria(100);p__Actinobacteria(100);c__Actinobacteria(100);o__Actinomycetales(100);f__Actinomycetaceae(100);g__Actinomyces(100);s__hyovaginalis(100);
Otu0129	23998	k__Bacteria(100);p__Bacteroidetes(100);c__Bacteroidia(100);o__Bacteroidales(100);f__Paraprevotellaceae(100);g__Prevotella(100);s__(100);
Otu0130	6953	k__Bacteria(100);p__Tenericutes(100);c__Mollicutes(100);o__RF39(100);f__(100);g__(100);s__(100);
Otu0132	5446	k__Bacteria(100);p__Proteobacteria(100);c__Gammaproteobacteria(100);o__Oceanospirillales(100);f__Hahellaceae(100);g__(100);s__(100);
Otu0133	33051	k__Bacteria(100);p__Firmicutes(100);c__Bacilli(100);o__Lactobacillales(100);f__Aerococcaceae(100);g__(100);s__(100);
Otu0134	2849	k__Bacteria(100);p__Cyanobacteria(100);c__Oscillatoriophycideae(100);o__Oscillatoriales(100);f__Oscillatoriaceae(100);g__(100);s__(100);
Otu0135	15152	k__Bacteria(100);p__Firmicutes(100);c__Bacilli(100);o__Gemellales(100);f__Gemellaceae(100);g__Gemella(100);s__(100);
Otu0136	17038	k__Bacteria(100);p__Firmicutes(100);c__Bacilli(100);o__Lactobacillales(100);f__Aerococcaceae(100);g__Aerococcus(100);s__(100);
Otu0137	6432	k__Bacteria(100);p__Proteobacteria(100);c__Epsilonproteobacteria(100);o__Campylobacterales(100);f__Campylobacteraceae(100);g__Campylobacter(100);s__rectus(100);
Otu0138	8566	k__Bacteria(100);p__Firmicutes(100);c__Erysipelotrichi(100);o__Erysipelotrichales(100);f__Erysipelotrichaceae(100);g__RFN20(100);s__(100);
Otu0139	19410	k__Bacteria(100);p__Tenericutes(100);c__RF3(100);o__ML615J-28(100);f__(100);g__(100);s__(100);
Otu0140	10056	k__Bacteria(100);p__Chloroflexi(100);c__Anaerolineae(100);o__Anaerolineales(100);f__Anaerolinaceae(100);g__SHD-231(100);s__(100);
Otu0141	14410	k__Bacteria(100);p__Bacteroidetes(100);c__Bacteroidia(100);o__Bacteroidales(100);f__Rikenellaceae(100);g__(100);s__(100);
Otu0143	37598	k__Bacteria(100);p__Proteobacteria(100);c__Alphaproteobacteria(100);o__Rhodobacterales(100);f__Rhodobacteraceae(100);g__Paracoccus(100);s__marcusii(100);
Otu0144	2535	k__Bacteria(100);p__Proteobacteria(100);c__Epsilonproteobacteria(100);o__Campylobacterales(100);f__Campylobacteraceae(100);g__Campylobacter(100);s__fetus(100);
Otu0145	5372	k__Bacteria(100);p__Proteobacteria(100);c__Gammaproteobacteria(100);o__Enterobacteriales(100);f__Enterobacteriaceae(100);g__Plesiomonas(100);s__(100);
Otu0146	3313	k__Bacteria(100);p__Firmicutes(100);c__Bacilli(100);o__Lactobacillales(100);f__Lactobacillaceae(100);g__Lactobacillus(100);s__hamsteri(100);
Otu0147	55238	k__Bacteria(100);p__Proteobacteria(100);c__Betaproteobacteria(100);o__Burkholderiales(100);f__Comamonadaceae(100);g__Pelomonas(100);s__(100);
Otu0148	42931	k__Bacteria(100);p__Proteobacteria(100);c__Alphaproteobacteria(100);o__Sphingomonadales(100);f__Sphingomonadaceae(100);g__Sphingomonas(100);s__echinoides(100);
Otu0149	37744	k__Bacteria(100);p__Proteobacteria(100);c__Alphaproteobacteria(100);o__Sphingomonadales(100);f__Sphingomonadaceae(100);g__Blastomonas(100);s__(100);
Otu0151	2032	k__Bacteria(100);p__Spirochaetes(100);c__Spirochaetes(100);o__Spirochaetales(100);f__Spirochaetaceae(100);g__Treponema(100);s__azotonutricium(100);
Otu0152	16978	k__Bacteria(100);p__Proteobacteria(100);c__Gammaproteobacteria(100);o__Enterobacteriales(100);f__Enterobacteriaceae(100);g__Yersinia(100);s__(100);
Otu0153	13100	k__Bacteria(100);p__Proteobacteria(100);c__Gammaproteobacteria(100);o__Aeromonadales(100);f__Aeromonadaceae(100);g__(100);s__(100);
Otu0154	8983	k__Bacteria(100);p__Firmicutes(100);c__Bacilli(100);o__Bacillales(100);f__Planococcaceae(100);g__(100);s__(100);
Otu0155	34504	k__Bacteria(100);p__Firmicutes(100);c__Bacilli(100);o__Turicibacterales(100);f__Turicibacteraceae(100);g__Turicibacter(100);s__(100);
Otu0156	2261	k__Bacteria(100);p__Actinobacteria(100);c__Actinobacteria(100);o__Actinomycetales(100);f__Rarobacteraceae(100);g__(100);s__(100);
Otu0157	14938	k__Bacteria(100);p__Firmicutes(100);c__Bacilli(100);o__Bacillales(100);f__Staphylococcaceae(100);g__Staphylococcus(100);s__aureus(100);
Otu0158	12364	k__Bacteria(100);p__Firmicutes(100);c__Clostridia(100);o__Clostridiales(100);f__Tissierellaceae(100);g__Parvimonas(100);s__(100);
Otu0159	14418	k__Bacteria(100);p__Actinobacteria(100);c__Actinobacteria(100);o__Actinomycetales(100);f__Nocardiopsaceae(100);g__Nocardiopsis(100);s__(100);
Otu0160	11155	k__Bacteria(100);p__Firmicutes(100);c__Clostridia(100);o__Clostridiales(100);f__Lachnospiraceae(100);g__Roseburia(100);s__faecis(100);
Otu0161	27601	k__Bacteria(100);p__Actinobacteria(100);c__Actinobacteria(100);o__Actinomycetales(100);f__Actinopolysporaceae(100);g__(100);s__(100);
Otu0162	21021	k__Bacteria(100);p__Actinobacteria(100);c__Actinobacteria(100);o__Actinomycetales(100);f__Micrococcaceae(100);g__Arthrobacter(100);s__psychrolactophilus(100);
Otu0163	15048	k__Bacteria(100);p__Bacteroidetes(100);c__Bacteroidia(100);o__Bacteroidales(100);f__Porphyromonadaceae(100);g__Paludibacter(100);s__(100);
Otu0164	7373	k__Bacteria(100);p__Proteobacteria(100);c__Gammaproteobacteria(100);o__Pseudomonadales(100);f__Pseudomonadaceae(100);g__Pseudomonas(100);s__umsongensis(100);
Otu0165	20051	k__Bacteria(100);p__Firmicutes(100);c__Erysipelotrichi(100);o__Erysipelotrichales(100);f__Erysipelotrichaceae(100);g__(100);s__(100);
Otu0166	9333	k__Bacteria(100);p__Actinobacteria(100);c__Actinobacteria(100);o__Actinomycetales(100);f__Microbacteriaceae(100);g__Mycetocola(100);s__(100);
Otu0167	16460	k__Bacteria(100);p__Actinobacteria(100);c__Actinobacteria(100);o__Actinomycetales(100);f__Micrococcaceae(100);g__Kocuria(100);s__(100);
Otu0168	14190	k__Bacteria(100);p__Actinobacteria(100);c__Actinobacteria(100);o__Actinomycetales(100);f__Pseudonocardiaceae(100);g__Pseudonocardia(100);s__(100);
Otu0169	6235	k__Bacteria(100);p__Spirochaetes(100);c__Spirochaetes(100);o__Spirochaetales(100);f__Spirochaetaceae(100);g__Treponema(100);s__(100);
Otu0170	19233	k__Bacteria(100);p__Proteobacteria(100);c__Gammaproteobacteria(100);o__Pseudomonadales(100);f__Moraxellaceae(100);g__Acinetobacter(100);s__lwoffii(100);
Otu0172	2498	k__Bacteria(100);p__Actinobacteria(100);c__Actinobacteria(100);o__Actinomycetales(100);f__Microbacteriaceae(100);g__Cryocola(100);s__poae(100);
Otu0173	4902	k__Bacteria(100);p__Proteobacteria(100);c__Betaproteobacteria(100);o__Burkholderiales(100);f__Comamonadaceae(100);g__Leptothrix(100);s__(100);
Otu0174	3064	k__Bacteria(100);p__Proteobacteria(100);c__Deltaproteobacteria(100);o__Desulfovibrionales(100);f__Desulfovibrionaceae(100);g__Desulfovibrio(100);s__D168(100);
Otu0175	24050	k__Bacteria(100);p__Proteobacteria(100);c__Betaproteobacteria(100);o__Burkholderiales(100);f__Oxalobacteraceae(100);g__Janthinobacterium(100);s__(100);
Otu0176	1925	k__Bacteria(100);p__Actinobacteria(100);c__Actinobacteria(100);o__Actinomycetales(100);f__Micrococcaceae(100);g__Microbispora(100);s__(100);
Otu0177	4141	k__Bacteria(100);p__Proteobacteria(100);c__Alphaproteobacteria(100);o__Rhodobacterales(100);f__Rhodobacteraceae(100);g__Paracoccus(100);s__zeaxanthinifaciens(100);
Otu0178	30818	k__Bacteria(100);p__Firmicutes(100);c__Clostridia(100);o__Clostridiales(100);f__Lachnospiraceae(100);g__Dorea(100);s__(100);
Otu0179	12888	k__Bacteria(100);p__Firmicutes(100);c__Clostridia(100);o__Clostridiales(100);f__Lachnospiraceae(100);g__Blautia(100);s__(100);
Otu0180	2069	k__Bacteria(100);p__Proteobacteria(100);c__Alphaproteobacteria(100);o__Caulobacterales(100);f__Caulobacteraceae(100);g__Arthrospira(100);s__(100);
Otu0181	23002	k__Bacteria(100);p__Actinobacteria(100);c__Actinobacteria(100);o__Actinomycetales(100);f__Micrococcaceae(100);g__Arthrobacter(100);s__(100);
Otu0182	2356	k__Bacteria(100);p__Firmicutes(100);c__Bacilli(100);o__Lactobacillales(100);f__Carnobacteriaceae(100);g__(100);s__(100);
Otu0183	1601	k__Bacteria(100);p__Actinobacteria(100);c__Actinobacteria(100);o__Actinomycetales(100);f__Brevibacteriaceae(100);g__(100);s__(100);
Otu0184	19382	k__Bacteria(100);p__Proteobacteria(100);c__Gammaproteobacteria(100);o__Pseudomonadales(100);f__Moraxellaceae(100);g__Enhydrobacter(100);s__(100);
Otu0185	24890	k__Bacteria(100);p__Proteobacteria(100);c__Gammaproteobacteria(100);o__Pseudomonadales(100);f__Pseudomonadaceae(100);g__Pseudomonas(100);s__viridiflava(100);
Otu0186	5652	k__Bacteria(100);p__Proteobacteria(100);c__Gammaproteobacteria(100);o__Pasteurellales(100);f__Pasteurellaceae(100);g__Aggregatibacter(100);s__(100);
Otu0187	2124	k__Bacteria(100);p__Proteobacteria(100);c__Epsilonproteobacteria(100);o__Nautiliales(100);f__(100);g__(100);s__(100);
Otu0189	80605	k__Bacteria(100);p__Proteobacteria(100);c__Alphaproteobacteria(100);o__Caulobacterales(100);f__Caulobacteraceae(100);g__(100);s__(100);
Otu0190	23631	k__Bacteria(100);p__Actinobacteria(100);c__Actinobacteria(100);o__Actinomycetales(100);f__Microbacteriaceae(100);g__(100);s__(100);
Otu0191	20179	k__Bacteria(100);p__Bacteroidetes(100);c__Cytophagia(100);o__Cytophagales(100);f__Cytophagaceae(100);g__Hymenobacter(100);s__(100);
Otu0192	14333	k__Bacteria(100);p__Firmicutes(100);c__Bacilli(100);o__Lactobacillales(100);f__Carnobacteriaceae(100);g__Trichococcus(100);s__(100);
Otu0193	13867	k__Bacteria(100);p__Actinobacteria(100);c__Actinobacteria(100);o__Actinomycetales(100);f__Dermabacteraceae(100);g__(100);s__(100);
Otu0194	4961	k__Bacteria(100);p__Proteobacteria(100);c__Gammaproteobacteria(100);o__Pseudomonadales(100);f__Moraxellaceae(100);g__(100);s__(100);
Otu0195	1704	k__Bacteria(100);p__Proteobacteria(100);c__Gammaproteobacteria(100);o__Xanthomonadales(100);f__(100);g__(100);s__(100);
Otu0196	23575	k__Bacteria(100);p__Proteobacteria(100);c__Alphaproteobacteria(100);o__Rhodobacterales(100);f__Rhodobacteraceae(100);g__Paracoccus(100);s__aminovorans(100);
Otu0197	8548	k__Bacteria(100);p__Firmicutes(100);c__Clostridia(100);o__Clostridiales(100);f__Lachnospiraceae(100);g__Anaerostipes(100);s__(100);
Otu0198	48149	k__Bacteria(100);p__Actinobacteria(100);c__Actinobacteria(100);o__Actinomycetales(100);f__Microbacteriaceae(100);g__Microbacterium(100);s__aurum(100);
Otu0199	19062	k__Bacteria(100);p__Firmicutes(100);c__Bacilli(100);o__Lactobacillales(100);f__Aerococcaceae(100);g__Facklamia(100);s__(100);
Otu0200	29670	k__Bacteria(100);p__Actinobacteria(100);c__Actinobacteria(100);o__Actinomycetales(100);f__Microbacteriaceae(100);g__Curtobacterium(100);s__(100);
Otu0201	5039	k__Bacteria(100);p__Firmicutes(100);c__Erysipelotrichi(100);o__Erysipelotrichales(100);f__Erysipelotrichaceae(100);g__p-75-a5(100);s__(100);
Otu0202	24080	k__Bacteria(100);p__Proteobacteria(100);c__Alphaproteobacteria(100);o__Caulobacterales(100);f__Caulobacteraceae(100);g__Phenylobacterium(100);s__(100);
Otu0203	5963	k__Bacteria(100);p__Spirochaetes(100);c__Spirochaetes(100);o__Sphaerochaetales(100);f__Sphaerochaetaceae(100);g__Sphaerochaeta(100);s__(100);
Otu0204	22255	k__Bacteria(100);p__Actinobacteria(100);c__Actinobacteria(100);o__Actinomycetales(100);f__Microbacteriaceae(100);g__Rathayibacter(100);s__caricis(100);
Otu0205	1526	k__Bacteria(100);p__Actinobacteria(100);c__Actinobacteria(100);o__Actinomycetales(100);f__Corynebacteriaceae(100);g__Corynebacterium(100);s__pilosum(100);
Otu0206	38565	k__Bacteria(100);p__Actinobacteria(100);c__Actinobacteria(100);o__Actinomycetales(100);f__Micrococcaceae(100);g__Micrococcus(100);s__luteus(100);
Otu0207	18978	k__Bacteria(100);p__Firmicutes(100);c__Bacilli(100);o__Bacillales(100);f__Bacillaceae(100);g__Bacillus(100);s__longiquaesitum(100);
Otu0209	2803	k__Bacteria(100);p__Thermi(100);c__Deinococci(100);o__Deinococcales(100);f__Deinococcaceae(100);g__R18-435(100);s__(100);
Otu0210	1461	k__Bacteria(100);p__Proteobacteria(100);c__Gammaproteobacteria(100);o__Xanthomonadales(100);f__Xanthomonadaceae(100);g__Luteibacter(100);s__(100);
Otu0211	2852	k__Bacteria(100);p__Proteobacteria(100);c__Betaproteobacteria(100);o__Neisseriales(100);f__Neisseriaceae(100);g__Conchiformibius(100);s__kuhniae(100);
Otu0212	9349	k__Bacteria(100);p__Actinobacteria(100);c__Actinobacteria(100);o__Actinomycetales(100);f__(100);g__(100);s__(100);
Otu0213	19367	k__Bacteria(100);p__Actinobacteria(100);c__Actinobacteria(100);o__Actinomycetales(100);f__Dietziaceae(100);g__Dietzia(100);s__(100);
Otu0214	5807	k__Bacteria(100);p__Proteobacteria(100);c__Betaproteobacteria(100);o__Burkholderiales(100);f__Comamonadaceae(100);g__Variovorax(100);s__(100);
Otu0215	5263	k__Bacteria(100);p__Firmicutes(100);c__Clostridia(100);o__Clostridiales(100);f__Peptococcaceae(100);g__rc4-4(100);s__(100);
Otu0217	1974	k__Bacteria(100);p__Deferribacteres(100);c__Deferribacteres(100);o__Deferribacterales(100);f__(100);g__(100);s__(100);
Otu0218	3025	k__Bacteria(100);p__Proteobacteria(100);c__Epsilonproteobacteria(100);o__Campylobacterales(100);f__Helicobacteraceae(100);g__Helicobacter(100);s__hepaticus(100);
Otu0220	1137	k__Bacteria(100);p__Proteobacteria(100);c__Betaproteobacteria(100);o__Burkholderiales(100);f__Comamonadaceae(100);g__Pelomonas(100);s__puraquae(100);
Otu0221	1164	k__Bacteria(100);p__Firmicutes(100);c__Clostridia(100);o__Thermoanaerobacterales(100);f__Caldicellulosiruptoraceae(100);g__Caldicellulosiruptor(100);s__(100);
Otu0222	7001	k__Bacteria(100);p__Proteobacteria(100);c__Deltaproteobacteria(100);o__Desulfovibrionales(100);f__Desulfovibrionaceae(100);g__(100);s__(100);
Otu0223	10217	k__Bacteria(100);p__Actinobacteria(100);c__Actinobacteria(100);o__Actinomycetales(100);f__Nocardioidaceae(100);g__(100);s__(100);
Otu0224	4204	k__Bacteria(100);p__Firmicutes(100);c__Clostridia(100);o__Clostridiales(100);f__Veillonellaceae(100);g__Veillonella(100);s__parvula(100);
Otu0225	1356	k__Bacteria(100);p__Actinobacteria(100);c__Actinobacteria(100);o__Actinomycetales(100);f__Nocardiaceae(100);g__Rhodococcus(100);s__globerulus(100);
Otu0226	11726	k__Bacteria(100);p__Fusobacteria(100);c__Fusobacteriia(100);o__Fusobacteriales(100);f__Leptotrichiaceae(100);g__Leptotrichia(100);s__(100);
Otu0227	14116	k__Bacteria(100);p__Actinobacteria(100);c__Actinobacteria(100);o__Actinomycetales(100);f__Nocardiaceae(100);g__Rhodococcus(100);s__fascians(100);
Otu0228	7147	k__Bacteria(100);p__Firmicutes(100);c__Clostridia(100);o__Clostridiales(100);f__Clostridiaceae(100);g__(100);s__(100);
Otu0229	1317	k__Bacteria(100);p__Actinobacteria(100);c__Actinobacteria(100);o__Actinomycetales(100);f__Dietziaceae(100);g__(100);s__(100);
Otu0230	3101	k__Bacteria(100);p__Thermi(100);c__Deinococci(100);o__Deinococcales(100);f__Deinococcaceae(100);g__Deinococcus(100);s__aquatilis(100);
Otu0231	5576	k__Bacteria(100);p__Proteobacteria(100);c__Gammaproteobacteria(100);o__Pseudomonadales(100);f__Moraxellaceae(100);g__Alkanindiges(100);s__(100);
Otu0232	15591	k__Bacteria(100);p__Proteobacteria(100);c__Alphaproteobacteria(100);o__Caulobacterales(100);f__Caulobacteraceae(100);g__Brevundimonas(100);s__diminuta(100);
Otu0233	1091	k__Bacteria(100);p__Actinobacteria(100);c__Actinobacteria(100);o__Actinomycetales(100);f__Streptomycetaceae(100);g__Streptomyces(100);s__atratus(100);
Otu0234	30219	k__Bacteria(100);p__Actinobacteria(100);c__Actinobacteria(100);o__Actinomycetales(100);f__Intrasporangiaceae(100);g__Janibacter(100);s__(100);
Otu0235	1221	k__Bacteria(100);p__Actinobacteria(100);c__Actinobacteria(100);o__Actinomycetales(100);f__Corynebacteriaceae(100);g__Corynebacterium(100);s__renale(100);
Otu0236	1068	k__Bacteria(100);p__Bacteroidetes(100);c__Bacteroidia(100);o__Bacteroidales(100);f__Bacteroidaceae(100);g__Bacteroides(100);s__coprosuis(100);
Otu0237	13113	k__Bacteria(100);p__Proteobacteria(100);c__Gammaproteobacteria(100);o__Pseudomonadales(100);f__Pseudomonadaceae(100);g__Pseudomonas(100);s__veronii(100);
Otu0238	40987	k__Bacteria(100);p__Actinobacteria(100);c__Actinobacteria(100);o__Actinomycetales(100);f__Geodermatophilaceae(100);g__Modestobacter(100);s__(100);
Otu0239	25457	k__Bacteria(100);p__Proteobacteria(100);c__Betaproteobacteria(100);o__Methylophilales(100);f__Methylophilaceae(100);g__(100);s__(100);
Otu0240	10419	k__Bacteria(100);p__Firmicutes(100);c__Bacilli(100);o__Bacillales(100);f__Planococcaceae(100);g__Planomicrobium(100);s__(100);
Otu0242	8949	k__Bacteria(100);p__Firmicutes(100);c__Clostridia(100);o__Clostridiales(100);f__Lachnospiraceae(100);g__Oribacterium(100);s__(100);
Otu0243	1184	k__Bacteria(100);p__Bacteroidetes(100);c__Bacteroidia(100);o__Bacteroidales(100);f__Paraprevotellaceae(100);g__YRC22(100);s__(100);
Otu0244	14044	k__Bacteria(100);p__Actinobacteria(100);c__Actinobacteria(100);o__Actinomycetales(100);f__Nocardiopsaceae(100);g__(100);s__(100);
Otu0245	7416	k__Bacteria(100);p__Actinobacteria(100);c__Actinobacteria(100);o__Actinomycetales(100);f__Microbacteriaceae(100);g__Clavibacter(100);s__michiganensis(100);
Otu0246	1110	k__Bacteria(100);p__Actinobacteria(100);c__Actinobacteria(100);o__Actinomycetales(100);f__Streptomycetaceae(100);g__Streptomyces(100);s__mashuensis(100);
Otu0247	1006	k__Bacteria(100);p__Actinobacteria(100);c__Actinobacteria(100);o__Actinomycetales(100);f__Micrococcaceae(100);g__Arthrobacter(100);s__crystallopoietes(100);
Otu0248	17034	k__Bacteria(100);p__Firmicutes(100);c__Bacilli(100);o__Bacillales(100);f__Staphylococcaceae(100);g__Staphylococcus(100);s__succinus(100);
Otu0249	4585	k__Bacteria(100);p__Proteobacteria(100);c__Deltaproteobacteria(100);o__Desulfovibrionales(100);f__Desulfovibrionaceae(100);g__Desulfovibrio(100);s__(100);
Otu0250	1209	k__Bacteria(100);p__Proteobacteria(100);c__Alphaproteobacteria(100);o__Sphingomonadales(100);f__Sphingomonadaceae(100);g__Sphingomonas(100);s__asaccharolytica(100);
Otu0252	12540	k__Bacteria(100);p__Firmicutes(100);c__Clostridia(100);o__Clostridiales(100);f__Tissierellaceae(100);g__Peptoniphilus(100);s__(100);
Otu0253	3464	k__Bacteria(100);p__Synergistetes(100);c__Synergistia(100);o__Synergistales(100);f__Dethiosulfovibrionaceae(100);g__Pyramidobacter(100);s__(100);
Otu0255	8343	k__Bacteria(100);p__GN02(100);c__BD1-5(100);o__(100);f__(100);g__(100);s__(100);
Otu0256	7165	k__Bacteria(100);p__Bacteroidetes(100);c__Bacteroidia(100);o__Bacteroidales(100);f__Porphyromonadaceae(100);g__Tannerella(100);s__(100);
Otu0257	920	k__Bacteria(100);p__Bacteroidetes(100);c__Saprospirae(100);o__(100);f__(100);g__(100);s__(100);
Otu0258	17673	k__Bacteria(100);p__Firmicutes(100);c__Bacilli(100);o__Bacillales(100);f__Exiguobacteraceae(100);g__Exiguobacterium(100);s__(100);
Otu0259	10869	k__Bacteria(100);p__Actinobacteria(100);c__Actinobacteria(100);o__Actinomycetales(100);f__Microbacteriaceae(100);g__Microbacterium(100);s__(100);
Otu0260	7941	k__Bacteria(100);p__Bacteroidetes(100);c__Sphingobacteriia(100);o__Sphingobacteriales(100);f__Sphingobacteriaceae(100);g__Pedobacter(100);s__(100);
Otu0262	11158	k__Bacteria(100);p__Actinobacteria(100);c__Actinobacteria(100);o__Actinomycetales(100);f__Nakamurellaceae(100);g__(100);s__(100);
Otu0263	7161	k__Bacteria(100);p__Proteobacteria(100);c__Gammaproteobacteria(100);o__Enterobacteriales(100);f__Enterobacteriaceae(100);g__Plesiomonas(100);s__shigelloides(100);
Otu0264	991	k__Bacteria(100);p__Firmicutes(100);c__Bacilli(100);o__Bacillales(100);f__Planococcaceae(100);g__Planococcus(100);s__(100);
Otu0266	4610	k__Bacteria(100);p__Bacteroidetes(100);c__Bacteroidia(100);o__Bacteroidales(100);f__Porphyromonadaceae(100);g__Porphyromonas(100);s__endodontalis(100);
Otu0267	4783	k__Bacteria(100);p__Firmicutes(100);c__Bacilli(100);o__Bacillales(100);f__Staphylococcaceae(100);g__Salinicoccus(100);s__(100);
Otu0268	10982	k__Bacteria(100);p__Bacteroidetes(100);c__Bacteroidia(100);o__Bacteroidales(100);f__Prevotellaceae(100);g__Prevotella(100);s__copri(100);
Otu0269	832	k__Bacteria(100);p__Proteobacteria(100);c__Betaproteobacteria(100);o__Burkholderiales(100);f__Comamonadaceae(100);g__Xenophilus(100);s__(100);
Otu0270	1610	k__Bacteria(100);p__Firmicutes(100);c__Bacilli(100);o__Lactobacillales(100);f__Enterococcaceae(100);g__Enterococcus(100);s__sulfureus(100);
Otu0271	5657	k__Bacteria(100);p__Actinobacteria(100);c__Actinobacteria(100);o__Actinomycetales(100);f__Microbacteriaceae(100);g__Salinibacterium(100);s__(100);
Otu0273	25828	k__Bacteria(100);p__Proteobacteria(100);c__Gammaproteobacteria(100);o__Pasteurellales(100);f__Pasteurellaceae(100);g__Haemophilus(100);s__parainfluenzae(100);
Otu0275	780	k__Bacteria(100);p__Bacteroidetes(100);c__Rhodothermi(100);o__Rhodothermales(100);f__(100);g__(100);s__(100);
Otu0276	1004	k__Bacteria(100);p__Firmicutes(100);c__Bacilli(100);o__Lactobacillales(100);f__Enterococcaceae(100);g__Enterococcus(100);s__asini(100);
Otu0277	13822	k__Bacteria(100);p__Proteobacteria(100);c__Alphaproteobacteria(100);o__Rhodospirillales(100);f__Acetobacteraceae(100);g__(100);s__(100);
Otu0278	936	k__Bacteria(100);p__Proteobacteria(100);c__Gammaproteobacteria(100);o__Pseudomonadales(100);f__Pseudomonadaceae(100);g__Azomonas(100);s__(100);
Otu0279	1424	k__Bacteria(100);p__Firmicutes(100);c__Clostridia(100);o__Clostridiales(100);f__Christensenellaceae(100);g__Christensenella(100);s__(100);
Otu0281	2692	k__Bacteria(100);p__Firmicutes(100);c__Bacilli(100);o__Lactobacillales(100);f__Lactobacillaceae(100);g__Lactobacillus(100);s__iners(100);
Otu0282	1466	k__Bacteria(100);p__Bacteroidetes(100);c__Bacteroidia(100);o__Bacteroidales(100);f__Bacteroidaceae(100);g__BF311(100);s__(100);
Otu0283	12825	k__Bacteria(100);p__Firmicutes(100);c__Bacilli(100);o__Bacillales(100);f__Planococcaceae(100);g__Sporosarcina(100);s__(100);
Otu0284	16234	k__Bacteria(100);p__Actinobacteria(100);c__Acidimicrobiia(100);o__Acidimicrobiales(100);f__(100);g__(100);s__(100);
Otu0285	976	k__Bacteria(100);p__SAR406(100);c__AB16(100);o__SSW63Au(100);f__(100);g__(100);s__(100);
Otu0286	1094	k__Bacteria(100);p__Firmicutes(100);c__Clostridia(100);o__Clostridiales(100);f__Ruminococcaceae(100);g__Ethanoligenens(100);s__(100);
Otu0289	7170	k__Bacteria(100);p__Proteobacteria(100);c__Gammaproteobacteria(100);o__Enterobacteriales(100);f__Enterobacteriaceae(100);g__Erwinia(100);s__(100);
Otu0290	812	k__Bacteria(100);p__Actinobacteria(100);c__Actinobacteria(100);o__Actinomycetales(100);f__Microbacteriaceae(100);g__Pseudoclavibacter(100);s__(100);
Otu0291	1007	k__Bacteria(100);p__OP9(100);c__OPB46(100);o__(100);f__(100);g__(100);s__(100);
Otu0292	1093	k__Bacteria(100);p__Firmicutes(100);c__Bacilli(100);o__Lactobacillales(100);f__Streptococcaceae(100);g__Streptococcus(100);s__equi(100);
Otu0293	5772	k__Bacteria(100);p__Proteobacteria(100);c__Betaproteobacteria(100);o__Burkholderiales(100);f__Alcaligenaceae(100);g__(100);s__(100);
Otu0294	6895	k__Bacteria(100);p__Spirochaetes(100);c__Spirochaetes(100);o__Spirochaetales(100);f__Spirochaetaceae(100);g__(100);s__(100);
Otu0295	700	k__Bacteria(100);p__Proteobacteria(100);c__Gammaproteobacteria(100);o__Vibrionales(100);f__(100);g__(100);s__(100);
Otu0297	5550	k__Bacteria(100);p__Actinobacteria(100);c__Actinobacteria(100);o__Actinomycetales(100);f__Microbacteriaceae(100);g__Leucobacter(100);s__(100);
Otu0298	652	k__Bacteria(100);p__Proteobacteria(100);c__Betaproteobacteria(100);o__Burkholderiales(100);f__Comamonadaceae(100);g__Roseateles(100);s__(100);
Otu0299	8862	k__Bacteria(100);p__Firmicutes(100);c__Bacilli(100);o__Lactobacillales(100);f__Lactobacillaceae(100);g__Lactobacillus(100);s__reuteri(100);
Otu0300	4492	k__Bacteria(100);p__Firmicutes(100);c__Bacilli(100);o__Bacillales(100);f__Bacillaceae(100);g__Bacillus(100);s__acidicola(100);
Otu0301	687	k__Bacteria(100);p__Actinobacteria(100);c__Actinobacteria(100);o__Actinomycetales(100);f__Tsukamurellaceae(100);g__(100);s__(100);
Otu0302	779	k__Bacteria(100);p__Verrucomicrobia(100);c__Methylacidiphilae(100);o__(100);f__(100);g__(100);s__(100);
Otu0303	1084	k__Bacteria(100);p__Firmicutes(100);c__Bacilli(100);o__Bacillales(100);f__Staphylococcaceae(100);g__Staphylococcus(100);s__lugdunensis(100);
Otu0304	5316	k__Bacteria(100);p__Actinobacteria(100);c__Actinobacteria(100);o__Actinomycetales(100);f__Nocardioidaceae(100);g__Aeromicrobium(100);s__(100);
Otu0306	13882	k__Bacteria(100);p__Proteobacteria(100);c__Alphaproteobacteria(100);o__Rhodobacterales(100);f__Rhodobacteraceae(100);g__Rhodobacter(100);s__(100);
Otu0307	1713	k__Bacteria(100);p__Firmicutes(100);c__Clostridia(100);o__Clostridiales(100);f__Peptostreptococcaceae(100);g__Filifactor(100);s__(100);
Otu0308	2675	k__Bacteria(100);p__Proteobacteria(100);c__Betaproteobacteria(100);o__Burkholderiales(100);f__Comamonadaceae(100);g__Acidovorax(100);s__facilis(100);
Otu0310	14331	k__Bacteria(100);p__Proteobacteria(100);c__Betaproteobacteria(100);o__Burkholderiales(100);f__Oxalobacteraceae(100);g__Herbaspirillum(100);s__(100);
Otu0311	2457	k__Bacteria(100);p__Firmicutes(100);c__Clostridia(100);o__Clostridiales(100);f__Lachnospiraceae(100);g__Roseburia(100);s__(100);
Otu0313	602	k__Bacteria(100);p__Chloroflexi(100);c__Ktedonobacteria(100);o__Thermogemmatisporales(100);f__(100);g__(100);s__(100);
Otu0316	562	k__Bacteria(100);p__Proteobacteria(100);c__Alphaproteobacteria(100);o__Sphingomonadales(100);f__Sphingomonadaceae(100);g__Novosphingobium(100);s__resinovorum(100);
Otu0317	4055	k__Bacteria(100);p__Firmicutes(100);c__Clostridia(100);o__Clostridiales(100);f__Ruminococcaceae(100);g__Ruminococcus(100);s__bromii(100);
Otu0318	4367	k__Bacteria(100);p__Actinobacteria(100);c__Actinobacteria(100);o__Actinomycetales(100);f__Micrococcaceae(100);g__Citricoccus(100);s__alkalitolerans(100);
Otu0320	4663	k__Bacteria(100);p__Proteobacteria(100);c__Alphaproteobacteria(100);o__(100);f__(100);g__(100);s__(100);
Otu0321	6467	k__Bacteria(100);p__Proteobacteria(100);c__Betaproteobacteria(100);o__Burkholderiales(100);f__Burkholderiaceae(100);g__Lautropia(100);s__(100);
Otu0322	1563	k__Bacteria(100);p__Proteobacteria(100);c__Betaproteobacteria(100);o__Burkholderiales(100);f__Burkholderiaceae(100);g__Burkholderia(100);s__graminis(100);
Otu0323	5947	k__Bacteria(100);p__Actinobacteria(100);c__Actinobacteria(100);o__Actinomycetales(100);f__Nocardiopsaceae(100);g__Prauseria(100);s__(100);
Otu0325	602	k__Bacteria(100);p__Firmicutes(100);c__Clostridia(100);o__Clostridiales(100);f__Clostridiaceae(100);g__Caldanaerocella(100);s__(100);
Otu0326	2099	k__Bacteria(100);p__Firmicutes(100);c__Clostridia(100);o__Clostridiales(100);f__Veillonellaceae(100);g__Veillonella(100);s__(100);
Otu0327	533	k__Bacteria(100);p__Proteobacteria(100);c__Gammaproteobacteria(100);o__Alteromonadales(100);f__Moritellaceae(100);g__(100);s__(100);
Otu0331	23607	k__Bacteria(100);p__Proteobacteria(100);c__Alphaproteobacteria(100);o__Rhodobacterales(100);f__Rhodobacteraceae(100);g__Paracoccus(100);s__(100);
Otu0332	8582	k__Bacteria(100);p__Actinobacteria(100);c__Actinobacteria(100);o__Actinomycetales(100);f__Micrococcaceae(100);g__Kocuria(100);s__palustris(100);
Otu0334	5010	k__Bacteria(100);p__Bacteroidetes(100);c__Flavobacteriia(100);o__Flavobacteriales(100);f__Flavobacteriaceae(100);g__(100);s__(100);
Otu0335	523	k__Bacteria(100);p__Firmicutes(100);c__Bacilli(100);o__Lactobacillales(100);f__Enterococcaceae(100);g__Vagococcus(100);s__salmoninarum(100);
Otu0336	6619	k__Bacteria(100);p__Proteobacteria(100);c__Alphaproteobacteria(100);o__Caulobacterales(100);f__Caulobacteraceae(100);g__Caulobacter(100);s__(100);
Otu0337	1238	k__Bacteria(100);p__Firmicutes(100);c__Erysipelotrichi(100);o__Erysipelotrichales(100);f__Erysipelotrichaceae(100);g__L7A_E11(100);s__(100);
Otu0338	495	k__Bacteria(100);p__Actinobacteria(100);c__Acidimicrobiia(100);o__Acidimicrobiales(100);f__Microthrixaceae(100);g__Candidatus_Microthrix(100);s__(100);
Otu0339	3356	k__Bacteria(100);p__Firmicutes(100);c__Bacilli(100);o__Lactobacillales(100);f__Aerococcaceae(100);g__Alkalibacterium(100);s__iburiense(100);
Otu0340	2298	k__Bacteria(100);p__Firmicutes(100);c__Bacilli(100);o__Lactobacillales(100);f__Lactobacillaceae(100);g__Lactobacillus(100);s__pontis(100);
Otu0341	573	k__Bacteria(100);p__Proteobacteria(100);c__Alphaproteobacteria(100);o__Caulobacterales(100);f__Caulobacteraceae(100);g__Arthrospira(100);s__fusiformis(100);
Otu0343	458	k__Bacteria(100);p__Verrucomicrobia(100);c__Methylacidiphilae(100);o__Methylacidiphilales(100);f__Methylacidiphilaceae(100);g__Candidatus_Methylacidiphilum(100);s__(100);
Otu0344	10892	k__Bacteria(100);p__Firmicutes(100);c__Bacilli(100);o__Bacillales(100);f__Bacillaceae(100);g__Bacillus(100);s__fumarioli(100);
Otu0347	436	k__Bacteria(100);p__Chlorobi(100);c__Chlorobia(100);o__Chloroherpetales(100);f__(100);g__(100);s__(100);
Otu0348	844	k__Bacteria(100);p__Firmicutes(100);c__Clostridia(100);o__Clostridiales(100);f__Dehalobacteriaceae(100);g__(100);s__(100);
Otu0349	2213	k__Bacteria(100);p__Proteobacteria(100);c__Deltaproteobacteria(100);o__Myxococcales(100);f__(100);g__(100);s__(100);
Otu0350	512	k__Bacteria(100);p__Tenericutes(100);c__Mollicutes(100);o__Acholeplasmatales(100);f__(100);g__(100);s__(100);
Otu0351	6217	k__Bacteria(100);p__Actinobacteria(100);c__Actinobacteria(100);o__Actinomycetales(100);f__Corynebacteriaceae(100);g__Corynebacterium(100);s__variabile(100);
Otu0354	1034	k__Bacteria(100);p__Firmicutes(100);c__Clostridia(100);o__Clostridiales(100);f__Veillonellaceae(100);g__Acidaminococcus(100);s__(100);
Otu0355	5266	k__Bacteria(100);p__Firmicutes(100);c__Clostridia(100);o__Clostridiales(100);f__Lachnospiraceae(100);g__Ruminococcus(100);s__gnavus(100);
Otu0356	1886	k__Bacteria(100);p__Actinobacteria(100);c__Actinobacteria(100);o__Actinomycetales(100);f__Microbacteriaceae(100);g__Agrococcus(100);s__(100);
Otu0357	407	k__Bacteria(100);p__Proteobacteria(100);c__Gammaproteobacteria(100);o__Pseudomonadales(100);f__Moraxellaceae(100);g__Enhydrobacter(100);s__aerosaccus(100);
Otu0361	414	k__Bacteria(100);p__Acidobacteria(100);c__Chloracidobacteria(100);o__Chloracidobacterales(100);f__Chloracidobacteraceae(100);g__(100);s__(100);
Otu0363	3202	k__Bacteria(100);p__Actinobacteria(100);c__Actinobacteria(100);o__Actinomycetales(100);f__Nocardiaceae(100);g__Rhodococcus(100);s__(100);
Otu0364	1412	k__Bacteria(100);p__Proteobacteria(100);c__Alphaproteobacteria(100);o__Rhizobiales(100);f__Methylobacteriaceae(100);g__Methylobacterium(100);s__mesophilicum(100);
Otu0365	5082	k__Bacteria(100);p__Actinobacteria(100);c__Actinobacteria(100);o__Actinomycetales(100);f__Dermacoccaceae(100);g__Dermacoccus(100);s__(100);
Otu0366	2017	k__Bacteria(100);p__Bacteroidetes(100);c__Bacteroidia(100);o__Bacteroidales(100);f__Barnesiellaceae(100);g__(100);s__(100);
Otu0367	502	k__Bacteria(100);p__Spirochaetes(100);c__Brevinematae(100);o__(100);f__(100);g__(100);s__(100);
Otu0368	4162	k__Bacteria(100);p__Proteobacteria(100);c__Betaproteobacteria(100);o__Burkholderiales(100);f__Oxalobacteraceae(100);g__Ralstonia(100);s__(100);
Otu0369	4140	k__Bacteria(100);p__Proteobacteria(100);c__Betaproteobacteria(100);o__Burkholderiales(100);f__Comamonadaceae(100);g__Methylibium(100);s__(100);
Otu0370	2316	k__Bacteria(100);p__Actinobacteria(100);c__Actinobacteria(100);o__Actinomycetales(100);f__Dermabacteraceae(100);g__Brachybacterium(100);s__conglomeratum(100);
Otu0371	8871	k__Bacteria(100);p__Proteobacteria(100);c__Alphaproteobacteria(100);o__Sphingomonadales(100);f__Sphingomonadaceae(100);g__Sphingomonas(100);s__(100);
Otu0372	1462	k__Bacteria(100);p__Proteobacteria(100);c__Epsilonproteobacteria(100);o__Campylobacterales(100);f__Helicobacteraceae(100);g__Flexispira(100);s__rappini(100);
Otu0373	3862	k__Bacteria(100);p__Firmicutes(100);c__Bacilli(100);o__Lactobacillales(100);f__Streptococcaceae(100);g__Streptococcus(100);s__luteciae(100);
Otu0374	4893	k__Bacteria(100);p__Actinobacteria(100);c__Actinobacteria(100);o__Actinomycetales(100);f__Geodermatophilaceae(100);g__(100);s__(100);
Otu0375	1848	k__Bacteria(100);p__Proteobacteria(100);c__Betaproteobacteria(100);o__Burkholderiales(100);f__Comamonadaceae(100);g__Hylemonella(100);s__(100);
Otu0376	10919	k__Bacteria(100);p__Firmicutes(100);c__Clostridia(100);o__Clostridiales(100);f__Clostridiaceae(100);g__Candidatus_Arthromitus(100);s__(100);
Otu0377	7259	k__Bacteria(100);p__Firmicutes(100);c__Clostridia(100);o__Clostridiales(100);f__Tissierellaceae(100);g__Anaerococcus(100);s__(100);
Otu0379	1652	k__Bacteria(100);p__Actinobacteria(100);c__Actinobacteria(100);o__Actinomycetales(100);f__Propionibacteriaceae(100);g__Luteococcus(100);s__(100);
Otu0382	1204	k__Bacteria(100);p__Firmicutes(100);c__Clostridia(100);o__Clostridiales(100);f__Eubacteriaceae(100);g__Anaerofustis(100);s__(100);
Otu0385	384	k__Bacteria(100);p__Actinobacteria(100);c__Actinobacteria(100);o__Actinomycetales(100);f__Micrococcaceae(100);g__Rothia(100);s__(100);
Otu0386	8974	k__Bacteria(100);p__Proteobacteria(100);c__Gammaproteobacteria(100);o__Pseudomonadales(100);f__Moraxellaceae(100);g__Psychrobacter(100);s__pulmonis(100);
Otu0387	5960	k__Bacteria(100);p__Actinobacteria(100);c__Actinobacteria(100);o__Actinomycetales(100);f__Streptomycetaceae(100);g__Streptacidiphilus(100);s__(100);
Otu0390	2099	k__Bacteria(100);p__Proteobacteria(100);c__Betaproteobacteria(100);o__Neisseriales(100);f__Neisseriaceae(100);g__Kingella(100);s__(100);
Otu0391	1416	k__Bacteria(100);p__Actinobacteria(100);c__Actinobacteria(100);o__Actinomycetales(100);f__Dermatophilaceae(100);g__(100);s__(100);
Otu0397	441	k__Bacteria(100);p__Proteobacteria(100);c__Alphaproteobacteria(100);o__Rhizobiales(100);f__Beijerinckiaceae(100);g__Chelatococcus(100);s__(100);
Otu0398	516	k__Bacteria(100);p__Proteobacteria(100);c__Deltaproteobacteria(100);o__Desulfobacterales(100);f__Nitrospinaceae(100);g__(100);s__(100);
Otu0399	4998	k__Bacteria(100);p__Firmicutes(100);c__Bacilli(100);o__Bacillales(100);f__Staphylococcaceae(100);g__Macrococcus(100);s__caseolyticus(100);
Otu0400	4469	k__Bacteria(100);p__Proteobacteria(100);c__Gammaproteobacteria(100);o__Pseudomonadales(100);f__Moraxellaceae(100);g__Psychrobacter(100);s__(100);
Otu0401	4358	k__Bacteria(100);p__Firmicutes(100);c__Bacilli(100);o__Bacillales(100);f__(100);g__(100);s__(100);
Otu0402	3084	k__Bacteria(100);p__Actinobacteria(100);c__Actinobacteria(100);o__Actinomycetales(100);f__Propionibacteriaceae(100);g__(100);s__(100);
Otu0403	3606	k__Bacteria(100);p__Firmicutes(100);c__Clostridia(100);o__Clostridiales(100);f__Veillonellaceae(100);g__Veillonella(100);s__dispar(100);
Otu0404	1604	k__Bacteria(100);p__Proteobacteria(100);c__Betaproteobacteria(100);o__Burkholderiales(100);f__Oxalobacteraceae(100);g__Janthinobacterium(100);s__lividum(100);
Otu0407	1029	k__Bacteria(100);p__Firmicutes(100);c__Clostridia(100);o__Clostridiales(100);f__Clostridiaceae(100);g__Clostridium(100);s__intestinale(100);
Otu0408	674	k__Bacteria(100);p__Firmicutes(100);c__Erysipelotrichi(100);o__Erysipelotrichales(100);f__Erysipelotrichaceae(100);g__Sharpea(100);s__(100);
Otu0411	1854	k__Bacteria(100);p__Actinobacteria(100);c__Actinobacteria(100);o__Actinomycetales(100);f__Actinomycetaceae(100);g__Trueperella(100);s__(100);
Otu0414	11609	k__Bacteria(100);p__Proteobacteria(100);c__Alphaproteobacteria(100);o__Sphingomonadales(100);f__Sphingomonadaceae(100);g__Novosphingobium(100);s__(100);
Otu0418	293	k__Bacteria(100);p__Dictyoglomi(100);c__Dictyoglomia(100);o__Dictyoglomales(100);f__Dictyoglomaceae(100);g__(100);s__(100);
Otu0420	6245	k__Bacteria(100);p__Firmicutes(100);c__Bacilli(100);o__Bacillales(100);f__Thermoactinomycetaceae(100);g__Thermoactinomyces(100);s__(100);
Otu0421	1493	k__Bacteria(100);p__Proteobacteria(100);c__Gammaproteobacteria(100);o__Pseudomonadales(100);f__Pseudomonadaceae(100);g__Pseudomonas(100);s__alcaligenes(100);
Otu0422	4756	k__Bacteria(100);p__Firmicutes(100);c__Bacilli(100);o__Lactobacillales(100);f__Streptococcaceae(100);g__Streptococcus(100);s__alactolyticus(100);
Otu0423	285	k__Bacteria(100);p__Tenericutes(100);c__Mollicutes(100);o__RsaHF231(100);f__(100);g__(100);s__(100);
Otu0424	322	k__Bacteria(100);p__Actinobacteria(100);c__Actinobacteria(100);o__Actinomycetales(100);f__Micrococcaceae(100);g__Zhihengliuella(100);s__(100);
Otu0425	304	k__Bacteria(100);p__Proteobacteria(100);c__Gammaproteobacteria(100);o__Enterobacteriales(100);f__Enterobacteriaceae(100);g__Arsenophonus(100);s__(100);
Otu0426	2292	k__Bacteria(100);p__Proteobacteria(100);c__Gammaproteobacteria(100);o__Enterobacteriales(100);f__Enterobacteriaceae(100);g__Serratia(100);s__marcescens(100);
Otu0429	274	k__Bacteria(100);p__Firmicutes(100);c__Bacilli(100);o__Bacillales(100);f__Planococcaceae(100);g__Sporosarcina(100);s__aquimarina(100);
Otu0430	1167	k__Bacteria(100);p__Bacteroidetes(100);c__Bacteroidia(100);o__Bacteroidales(100);f__p-2534-18B5(100);g__(100);s__(100);
Otu0431	914	k__Bacteria(100);p__Proteobacteria(100);c__Gammaproteobacteria(100);o__Legionellales(100);f__(100);g__(100);s__(100);
Otu0435	1068	k__Bacteria(100);p__Proteobacteria(100);c__Betaproteobacteria(100);o__Burkholderiales(100);f__Alcaligenaceae(100);g__Tetrathiobacter(100);s__kashmirensis(100);
Otu0436	308	k__Bacteria(100);p__Proteobacteria(100);c__Alphaproteobacteria(100);o__Rhodobacterales(100);f__Rhodobacteraceae(100);g__Dinoroseobacter(100);s__(100);
Otu0437	1752	k__Bacteria(100);p__Proteobacteria(100);c__Gammaproteobacteria(100);o__Pasteurellales(100);f__Pasteurellaceae(100);g__Actinobacillus(100);s__(100);
Otu0438	965	k__Bacteria(100);p__Actinobacteria(100);c__Actinobacteria(100);o__Actinomycetales(100);f__Nocardiaceae(100);g__(100);s__(100);
Otu0439	3800	k__Bacteria(100);p__Firmicutes(100);c__Clostridia(100);o__MBA08(100);f__(100);g__(100);s__(100);
Otu0443	2634	k__Bacteria(100);p__Actinobacteria(100);c__Actinobacteria(100);o__Actinomycetales(100);f__Actinomycetaceae(100);g__(100);s__(100);
Otu0444	3123	k__Bacteria(100);p__Actinobacteria(100);c__Actinobacteria(100);o__Actinomycetales(100);f__Gordoniaceae(100);g__Gordonia(100);s__(100);
Otu0446	7535	k__Bacteria(100);p__Firmicutes(100);c__Clostridia(100);o__OPB54(100);f__(100);g__(100);s__(100);
Otu0448	1433	k__Bacteria(100);p__Proteobacteria(100);c__Betaproteobacteria(100);o__Burkholderiales(100);f__Comamonadaceae(100);g__Rubrivivax(100);s__gelatinosus(100);
Otu0449	1906	k__Bacteria(100);p__Firmicutes(100);c__Bacilli(100);o__Gemellales(100);f__Gemellaceae(100);g__(100);s__(100);
Otu0453	356	k__Bacteria(100);p__Firmicutes(100);c__Clostridia(100);o__Clostridiales(100);f__Veillonellaceae(100);g__Propionispora(100);s__(100);
Otu0454	5483	k__Bacteria(100);p__Firmicutes(100);c__Clostridia(100);o__Clostridiales(100);f__Tissierellaceae(100);g__Finegoldia(100);s__(100);
Otu0455	520	k__Bacteria(100);p__Firmicutes(100);c__Clostridia(100);o__Clostridiales(100);f__Lachnospiraceae(100);g__Coprococcus(100);s__eutactus(100);
Otu0457	2787	k__Bacteria(100);p__Bacteroidetes(100);c__Sphingobacteriia(100);o__Sphingobacteriales(100);f__Sphingobacteriaceae(100);g__Sphingobacterium(100);s__(100);
Otu0459	888	k__Bacteria(100);p__Actinobacteria(100);c__Actinobacteria(100);o__Actinomycetales(100);f__Sanguibacteraceae(100);g__Sanguibacter(100);s__(100);
Otu0460	3034	k__Bacteria(100);p__Bacteroidetes(100);c__Sphingobacteriia(100);o__Sphingobacteriales(100);f__Sphingobacteriaceae(100);g__Sphingobacterium(100);s__faecium(100);
Otu0462	7511	k__Bacteria(100);p__Proteobacteria(100);c__Betaproteobacteria(100);o__Burkholderiales(100);f__Comamonadaceae(100);g__Acidovorax(100);s__delafieldii(100);
Otu0467	4908	k__Bacteria(100);p__Actinobacteria(100);c__Actinobacteria(100);o__Actinomycetales(100);f__Intrasporangiaceae(100);g__Knoellia(100);s__subterranea(100);
Otu0469	1620	k__Bacteria(100);p__Proteobacteria(100);c__Gammaproteobacteria(100);o__Aeromonadales(100);f__Succinivibrionaceae(100);g__Ruminobacter(100);s__(100);
Otu0471	220	k__Bacteria(100);p__Firmicutes(100);c__Clostridia(100);o__Clostridiales(100);f__Clostridiaceae(100);g__Clostridium(100);s__subterminale(100);
Otu0473	3607	k__Bacteria(100);p__Proteobacteria(100);c__Betaproteobacteria(100);o__Burkholderiales(100);f__Alcaligenaceae(100);g__Achromobacter(100);s__(100);
Otu0474	292	k__Bacteria(100);p__Firmicutes(100);c__Bacilli(100);o__Lactobacillales(100);f__Enterococcaceae(100);g__Tetragenococcus(100);s__(100);
Otu0475	227	k__Bacteria(100);p__Bacteroidetes(100);c__Bacteroidia(100);o__Bacteroidales(100);f__Prevotellaceae(100);g__Prevotella(100);s__intermedia(100);
Otu0478	216	k__Bacteria(100);p__Proteobacteria(100);c__Epsilonproteobacteria(100);o__Campylobacterales(100);f__Campylobacteraceae(100);g__Campylobacter(100);s__subantarcticus(100);
Otu0484	5825	k__Bacteria(100);p__Proteobacteria(100);c__Alphaproteobacteria(100);o__Rhodospirillales(100);f__Rhodospirillaceae(100);g__Azospirillum(100);s__(100);
Otu0485	3190	k__Bacteria(100);p__Actinobacteria(100);c__Acidimicrobiia(100);o__Acidimicrobiales(100);f__C111(100);g__(100);s__(100);
Otu0486	10510	k__Bacteria(100);p__Actinobacteria(100);c__Actinobacteria(100);o__Actinomycetales(100);f__Streptomycetaceae(100);g__(100);s__(100);
Otu0487	2370	k__Bacteria(100);p__Actinobacteria(100);c__Actinobacteria(100);o__Actinomycetales(100);f__Kineosporiaceae(100);g__Kineococcus(100);s__(100);
Otu0488	679	k__Bacteria(100);p__Firmicutes(100);c__Bacilli(100);o__Lactobacillales(100);f__Streptococcaceae(100);g__Lactococcus(100);s__(100);
Otu0489	2728	k__Bacteria(100);p__Proteobacteria(100);c__Betaproteobacteria(100);o__SC-I-84(100);f__(100);g__(100);s__(100);
Otu0493	422	k__Bacteria(100);p__Proteobacteria(100);c__Gammaproteobacteria(100);o__Alteromonadales(100);f__Shewanellaceae(100);g__Shewanella(100);s__pacifica(100);
Otu0495	1657	k__Bacteria(100);p__Actinobacteria(100);c__Actinobacteria(100);o__Actinomycetales(100);f__Intrasporangiaceae(100);g__(100);s__(100);
Otu0496	4807	k__Bacteria(100);p__Firmicutes(100);c__Bacilli(100);o__Bacillales(100);f__Bacillaceae(100);g__Bacillus(100);s__foraminis(100);
Otu0498	273	k__Bacteria(100);p__Firmicutes(100);c__Erysipelotrichi(100);o__Erysipelotrichales(100);f__Erysipelotrichaceae(100);g__Eubacterium(100);s__(100);
Otu0499	169	k__Bacteria(100);p__Firmicutes(100);c__Erysipelotrichi(100);o__Erysipelotrichales(100);f__Erysipelotrichaceae(100);g__Bulleidia(100);s__hoa12_73A10(100);
Otu0503	1844	k__Bacteria(100);p__Firmicutes(100);c__Clostridia(100);o__Clostridiales(100);f__Lachnospiraceae(100);g__Ruminococcus(100);s__(100);
Otu0504	5172	k__Bacteria(100);p__Firmicutes(100);c__Clostridia(100);o__Clostridiales(100);f__Tissierellaceae(100);g__(100);s__(100);
Otu0505	1297	k__Bacteria(100);p__Actinobacteria(100);c__Actinobacteria(100);o__Actinomycetales(100);f__Jonesiaceae(100);g__Jonesia(100);s__(100);
Otu0506	2450	k__Bacteria(100);p__Actinobacteria(100);c__Actinobacteria(100);o__Actinomycetales(100);f__Actinomycetaceae(100);g__N09(100);s__(100);
Otu0507	2619	k__Bacteria(100);p__Bacteroidetes(100);c__Flavobacteriia(100);o__Flavobacteriales(100);f__Flavobacteriaceae(100);g__Flavobacterium(100);s__succinicans(100);
Otu0508	460	k__Bacteria(100);p__WPS-2(100);c__(100);o__(100);f__(100);g__(100);s__(100);
Otu0509	168	k__Bacteria(100);p__Actinobacteria(100);c__Actinobacteria(100);o__Actinomycetales(100);f__Gordoniaceae(100);g__(100);s__(100);
Otu0510	192	k__Bacteria(100);p__Proteobacteria(100);c__Betaproteobacteria(100);o__Burkholderiales(100);f__(100);g__(100);s__(100);
Otu0512	978	k__Bacteria(100);p__Proteobacteria(100);c__Gammaproteobacteria(100);o__Pseudomonadales(100);f__Pseudomonadaceae(100);g__Pseudomonas(100);s__nitroreducens(100);
Otu0514	1498	k__Bacteria(100);p__Proteobacteria(100);c__Deltaproteobacteria(100);o__GMD14H09(100);f__(100);g__(100);s__(100);
Otu0515	188	k__Bacteria(100);p__Firmicutes(100);c__Clostridia(100);o__Clostridiales(100);f__Peptococcaceae(100);g__(100);s__(100);
Otu0516	3004	k__Bacteria(100);p__Proteobacteria(100);c__Gammaproteobacteria(100);o__Pseudomonadales(100);f__Moraxellaceae(100);g__Acinetobacter(100);s__johnsonii(100);
Otu0519	181	k__Bacteria(100);p__Proteobacteria(100);c__Gammaproteobacteria(100);o__Cardiobacteriales(100);f__Cardiobacteriaceae(100);g__Cardiobacterium(100);s__valvarum(100);
Otu0520	4045	k__Bacteria(100);p__Proteobacteria(100);c__Alphaproteobacteria(100);o__Rhodospirillales(100);f__Rhodospirillaceae(100);g__(100);s__(100);
Otu0521	3193	k__Bacteria(100);p__Firmicutes(100);c__Bacilli(100);o__Lactobacillales(100);f__Carnobacteriaceae(100);g__Granulicatella(100);s__(100);
Otu0524	550	k__Bacteria(100);p__Thermi(100);c__Deinococci(100);o__Deinococcales(100);f__Deinococcaceae(100);g__Deinococcus(100);s__alpinitundrae(100);
Otu0525	162	k__Bacteria(100);p__Actinobacteria(100);c__Actinobacteria(100);o__Actinomycetales(100);f__Corynebacteriaceae(100);g__Corynebacterium(100);s__simulans(100);
Otu0527	5614	k__Bacteria(100);p__Bacteroidetes(100);c__Flavobacteriia(100);o__Flavobacteriales(100);f__Flavobacteriaceae(100);g__Myroides(100);s__(100);
Otu0528	287	k__Bacteria(100);p__Firmicutes(100);c__Clostridia(100);o__Clostridiales(100);f__Veillonellaceae(100);g__Anaerovibrio(100);s__(100);
Otu0531	2346	k__Bacteria(100);p__Proteobacteria(100);c__Alphaproteobacteria(100);o__Sphingomonadales(100);f__Sphingomonadaceae(100);g__(100);s__(100);
Otu0533	548	k__Bacteria(100);p__Proteobacteria(100);c__Alphaproteobacteria(100);o__Rhizobiales(100);f__Methylobacteriaceae(100);g__Methylobacterium(100);s__organophilum(100);
Otu0535	3039	k__Bacteria(100);p__Proteobacteria(100);c__Alphaproteobacteria(100);o__Rhizobiales(100);f__Rhizobiaceae(100);g__Agrobacterium(100);s__(100);
Otu0536	367	k__Bacteria(100);p__Actinobacteria(100);c__Coriobacteriia(100);o__Coriobacteriales(100);f__Coriobacteriaceae(100);g__Atopobium(100);s__(100);
Otu0537	946	k__Bacteria(100);p__Proteobacteria(100);c__Gammaproteobacteria(100);o__Enterobacteriales(100);f__Enterobacteriaceae(100);g__Trabulsiella(100);s__(100);
Otu0538	138	k__Bacteria(100);p__Actinobacteria(100);c__Actinobacteria(100);o__Actinomycetales(100);f__Brevibacteriaceae(100);g__Brevibacterium(100);s__casei(100);
Otu0539	198	k__Bacteria(100);p__Firmicutes(100);c__Bacilli(100);o__Lactobacillales(100);f__Enterococcaceae(100);g__Enterococcus(100);s__cecorum(100);
Otu0540	153	k__Bacteria(100);p__Actinobacteria(100);c__Actinobacteria(100);o__Actinomycetales(100);f__Intrasporangiaceae(100);g__Tetrasphaera(100);s__(100);
Otu0541	146	k__Bacteria(100);p__Proteobacteria(100);c__Betaproteobacteria(100);o__Procabacteriales(100);f__(100);g__(100);s__(100);
Otu0543	1404	k__Bacteria(100);p__Firmicutes(100);c__Clostridia(100);o__Clostridiales(100);f__Lachnospiraceae(100);g__Lachnobacterium(100);s__(100);
Otu0544	174	k__Bacteria(100);p__Synergistetes(100);c__Synergistia(100);o__Synergistales(100);f__Dethiosulfovibrionaceae(100);g__Pyramidobacter(100);s__piscolens(100);
Otu0545	149	k__Bacteria(100);p__Proteobacteria(100);c__Epsilonproteobacteria(100);o__Campylobacterales(100);f__Campylobacteraceae(100);g__Campylobacter(100);s__ureolyticus(100);
Otu0548	1630	k__Bacteria(100);p__Proteobacteria(100);c__Alphaproteobacteria(100);o__Rhizobiales(100);f__Methylobacteriaceae(100);g__Methylobacterium(100);s__adhaesivum(100);
Otu0550	130	k__Bacteria(100);p__Firmicutes(100);c__Bacilli(100);o__Bacillales(100);f__Paenibacillaceae(100);g__Paenibacillus(100);s__illinoisensis(100);
Otu0552	121	k__Bacteria(100);p__Proteobacteria(100);c__Alphaproteobacteria(100);o__Sphingomonadales(100);f__Erythrobacteraceae(100);g__Erythrobacter(100);s__longus(100);
Otu0553	196	k__Bacteria(100);p__Proteobacteria(100);c__Betaproteobacteria(100);o__MKC10(100);f__(100);g__(100);s__(100);
Otu0554	1443	k__Bacteria(100);p__Actinobacteria(100);c__Actinobacteria(100);o__Actinomycetales(100);f__Bogoriellaceae(100);g__Georgenia(100);s__(100);
Otu0555	311	k__Bacteria(100);p__Firmicutes(100);c__Clostridia(100);o__Clostridiales(100);f__Veillonellaceae(100);g__Megasphaera(100);s__(100);
Otu0556	4918	k__Bacteria(100);p__Proteobacteria(100);c__Alphaproteobacteria(100);o__Rhizobiales(100);f__Rhizobiaceae(100);g__Candidatus_Liberibacter(100);s__americanus(100);
Otu0557	152	k__Bacteria(100);p__Spirochaetes(100);c__Spirochaetes(100);o__Borreliales(100);f__Borreliaceae(100);g__Spironema(100);s__(100);
Otu0558	490	k__Bacteria(100);p__Proteobacteria(100);c__Betaproteobacteria(100);o__Burkholderiales(100);f__Alcaligenaceae(100);g__Sutterella(100);s__(100);
Otu0560	2094	k__Bacteria(100);p__Firmicutes(100);c__Erysipelotrichi(100);o__Erysipelotrichales(100);f__Erysipelotrichaceae(100);g__Eubacterium(100);s__biforme(100);
Otu0561	3925	k__Bacteria(100);p__Bacteroidetes(100);c__Bacteroidia(100);o__Bacteroidales(100);f__Prevotellaceae(100);g__Prevotella(100);s__stercorea(100);
Otu0562	1819	k__Bacteria(100);p__Proteobacteria(100);c__Alphaproteobacteria(100);o__Sphingomonadales(100);f__Erythrobacteraceae(100);g__(100);s__(100);
Otu0564	205	k__Bacteria(100);p__Proteobacteria(100);c__Betaproteobacteria(100);o__Rhodocyclales(100);f__Rhodocyclaceae(100);g__Dechloromonas(100);s__fungiphilus(100);
Otu0571	115	k__Bacteria(100);p__Planctomycetes(100);c__Brocadiae(100);o__Brocadiales(100);f__(100);g__(100);s__(100);
Otu0573	114	k__Bacteria(100);p__Firmicutes(100);c__Clostridia(100);o__Clostridiales(100);f__Lachnospiraceae(100);g__Coprococcus(100);s__catus(100);
Otu0576	235	k__Bacteria(100);p__Firmicutes(100);c__Erysipelotrichi(100);o__Erysipelotrichales(100);f__Erysipelotrichaceae(100);g__Eubacterium(100);s__cylindroides(100);
Otu0577	371	k__Bacteria(100);p__Firmicutes(100);c__Bacilli(100);o__Lactobacillales(100);f__Enterococcaceae(100);g__Vagococcus(100);s__(100);
Otu0579	131	k__Bacteria(100);p__Firmicutes(100);c__Bacilli(100);o__Bacillales(100);f__Planococcaceae(100);g__Lysinibacillus(100);s__(100);
Otu0582	120	k__Bacteria(100);p__Actinobacteria(100);c__Actinobacteria(100);o__Actinomycetales(100);f__Corynebacteriaceae(100);g__Corynebacterium(100);s__aurimucosum(100);
Otu0583	1002	k__Bacteria(100);p__Bacteroidetes(100);c__Flavobacteriia(100);o__Flavobacteriales(100);f__Weeksellaceae(100);g__Chryseobacterium(100);s__(100);
Otu0589	100	k__Bacteria(100);p__Deferribacteres(100);c__Deferribacteres(100);o__Deferribacterales(100);f__V1B07b93(100);g__(100);s__(100);
Otu0591	95	k__Bacteria(100);p__Actinobacteria(100);c__Actinobacteria(100);o__Actinomycetales(100);f__Intrasporangiaceae(100);g__Knoellia(100);s__(100);
Otu0592	353	k__Bacteria(100);p__Firmicutes(100);c__Clostridia(100);o__Clostridiales(100);f__Clostridiaceae(100);g__Caloramator(100);s__(100);
Otu0593	140	k__Bacteria(100);p__Firmicutes(100);c__Clostridia(100);o__Clostridiales(100);f__Clostridiaceae(100);g__Clostridium(100);s__neonatale(100);
Otu0594	1012	k__Bacteria(100);p__Firmicutes(100);c__Bacilli(100);o__Lactobacillales(100);f__Streptococcaceae(100);g__Streptococcus(100);s__infantis(100);
Otu0596	943	k__Bacteria(100);p__Proteobacteria(100);c__Alphaproteobacteria(100);o__Rhodospirillales(100);f__Acetobacteraceae(100);g__Roseococcus(100);s__(100);
Otu0597	974	k__Bacteria(100);p__Proteobacteria(100);c__Gammaproteobacteria(100);o__Oceanospirillales(100);f__Halomonadaceae(100);g__Halomonas(100);s__(100);
Otu0598	148	k__Bacteria(100);p__Proteobacteria(100);c__Gammaproteobacteria(100);o__Pseudomonadales(100);f__Moraxellaceae(100);g__Psychrobacter(100);s__celer(100);
Otu0599	1811	k__Bacteria(100);p__Firmicutes(100);c__Bacilli(100);o__Bacillales(100);f__Alicyclobacillaceae(100);g__Alicyclobacillus(100);s__(100);
Otu0601	1458	k__Bacteria(100);p__Proteobacteria(100);c__Gammaproteobacteria(100);o__Pseudomonadales(100);f__Moraxellaceae(100);g__Acinetobacter(100);s__schindleri(100);
Otu0604	1202	k__Bacteria(100);p__Actinobacteria(100);c__Thermoleophilia(100);o__Solirubrobacterales(100);f__(100);g__(100);s__(100);
Otu0605	651	k__Bacteria(100);p__Proteobacteria(100);c__Gammaproteobacteria(100);o__Pseudomonadales(100);f__Moraxellaceae(100);g__Acinetobacter(100);s__guillouiae(100);
Otu0606	103	k__Bacteria(100);p__Actinobacteria(100);c__Actinobacteria(100);o__Actinomycetales(100);f__Nocardiopsaceae(100);g__Nocardiopsis(100);s__composta(100);
Otu0610	1108	k__Bacteria(100);p__Proteobacteria(100);c__Alphaproteobacteria(100);o__Sphingomonadales(100);f__Sphingomonadaceae(100);g__Sphingobium(100);s__(100);
Otu0611	3316	k__Bacteria(100);p__Proteobacteria(100);c__Betaproteobacteria(100);o__Neisseriales(100);f__Neisseriaceae(100);g__Neisseria(100);s__(100);
Otu0612	1301	k__Bacteria(100);p__Proteobacteria(100);c__Alphaproteobacteria(100);o__Rhizobiales(100);f__Hyphomicrobiaceae(100);g__Devosia(100);s__(100);
Otu0613	2534	k__Bacteria(100);p__Actinobacteria(100);c__Actinobacteria(100);o__Actinomycetales(100);f__Sporichthyaceae(100);g__(100);s__(100);
Otu0616	1063	k__Bacteria(100);p__Bacteroidetes(100);c__Bacteroidia(100);o__Bacteroidales(100);f__Porphyromonadaceae(100);g__Parabacteroides(100);s__(100);
Otu0618	891	k__Bacteria(100);p__Actinobacteria(100);c__Actinobacteria(100);o__Actinomycetales(100);f__Jonesiaceae(100);g__(100);s__(100);
Otu0620	84	k__Bacteria(100);p__Armatimonadetes(100);c__SJA-176(100);o__(100);f__(100);g__(100);s__(100);
Otu0621	2746	k__Bacteria(100);p__Chloroflexi(100);c__Ktedonobacteria(100);o__Thermogemmatisporales(100);f__Thermogemmatisporaceae(100);g__(100);s__(100);
Otu0622	316	k__Bacteria(100);p__Actinobacteria(100);c__Actinobacteria(100);o__Actinomycetales(100);f__Pseudonocardiaceae(100);g__Saccharopolyspora(100);s__hirsuta(100);
Otu0624	734	k__Bacteria(100);p__Actinobacteria(100);c__Actinobacteria(100);o__Actinomycetales(100);f__Beutenbergiaceae(100);g__(100);s__(100);
Otu0628	1150	k__Bacteria(100);p__Firmicutes(100);c__Bacilli(100);o__Lactobacillales(100);f__Aerococcaceae(100);g__Alkalibacterium(100);s__(100);
Otu0632	130	k__Bacteria(100);p__Actinobacteria(100);c__Actinobacteria(100);o__Actinomycetales(100);f__Corynebacteriaceae(100);g__Corynebacterium(100);s__mastitidis(100);
Otu0633	80	k__Bacteria(100);p__Proteobacteria(100);c__Gammaproteobacteria(100);o__Enterobacteriales(100);f__Enterobacteriaceae(100);g__Serratia(100);s__symbiotica(100);
Otu0634	80	k__Bacteria(100);p__Proteobacteria(100);c__Alphaproteobacteria(100);o__Sphingomonadales(100);f__Erythrobacteraceae(100);g__Erythromicrobium(100);s__ramosum(100);
Otu0638	73	k__Bacteria(100);p__Chloroflexi(100);c__Chloroflexi(100);o__Chloroflexales(100);f__(100);g__(100);s__(100);
Otu0640	349	k__Bacteria(100);p__Proteobacteria(100);c__Gammaproteobacteria(100);o__Pseudomonadales(100);f__Pseudomonadaceae(100);g__Pseudomonas(100);s__stutzeri(100);
Otu0642	1911	k__Bacteria(100);p__Actinobacteria(100);c__Actinobacteria(100);o__Actinomycetales(100);f__Microbacteriaceae(100);g__Microbacterium(100);s__chocolatum(100);
Otu0644	73	k__Bacteria(100);p__Bacteroidetes(100);c__Flavobacteriia(100);o__Flavobacteriales(100);f__Flavobacteriaceae(100);g__Flavobacterium(100);s__frigidarium(100);
Otu0646	75	k__Bacteria(100);p__Proteobacteria(100);c__Betaproteobacteria(100);o__Neisseriales(100);f__Neisseriaceae(100);g__Microvirgula(100);s__aerodenitrificans(100);
Otu0647	801	k__Bacteria(100);p__Proteobacteria(100);c__Gammaproteobacteria(100);o__Xanthomonadales(100);f__Sinobacteraceae(100);g__(100);s__(100);
Otu0650	76	k__Bacteria(100);p__Proteobacteria(100);c__Betaproteobacteria(100);o__Burkholderiales(100);f__Oxalobacteraceae(100);g__Collimonas(100);s__(100);
Otu0652	405	k__Bacteria(100);p__Firmicutes(100);c__Clostridia(100);o__Clostridiales(100);f__Clostridiaceae(100);g__Clostridium(100);s__perfringens(100);
Otu0653	75	k__Bacteria(100);p__Firmicutes(100);c__Bacilli(100);o__Lactobacillales(100);f__Streptococcaceae(100);g__Streptococcus(100);s__sobrinus(100);
Otu0655	1042	k__Bacteria(100);p__Firmicutes(100);c__Clostridia(100);o__Clostridiales(100);f__Tissierellaceae(100);g__Helcococcus(100);s__(100);
Otu0657	435	k__Bacteria(100);p__Proteobacteria(100);c__Epsilonproteobacteria(100);o__Campylobacterales(100);f__Helicobacteraceae(100);g__Flexispira(100);s__(100);
Otu0658	66	k__Bacteria(100);p__Proteobacteria(100);c__Betaproteobacteria(100);o__Burkholderiales(100);f__Comamonadaceae(100);g__Comamonas(100);s__terrigena(100);
Otu0661	1152	k__Bacteria(100);p__Firmicutes(100);c__Bacilli(100);o__Lactobacillales(100);f__Lactobacillaceae(100);g__Lactobacillus(100);s__vaginalis(100);
Otu0667	64	k__Bacteria(100);p__Chlamydiae(100);c__(100);o__(100);f__(100);g__(100);s__(100);
Otu0668	2489	k__Bacteria(100);p__Proteobacteria(100);c__Alphaproteobacteria(100);o__Rhizobiales(100);f__Bradyrhizobiaceae(100);g__Bradyrhizobium(100);s__(100);
Otu0670	348	k__Bacteria(100);p__Proteobacteria(100);c__Alphaproteobacteria(100);o__Sphingomonadales(100);f__Sphingomonadaceae(100);g__Sphingomonas(100);s__wittichii(100);
Otu0672	197	k__Bacteria(100);p__Firmicutes(100);c__Clostridia(100);o__Clostridiales(100);f__Lachnospiraceae(100);g__Dorea(100);s__formicigenerans(100);
Otu0673	109	k__Bacteria(100);p__Firmicutes(100);c__Bacilli(100);o__Bacillales(100);f__Exiguobacteraceae(100);g__(100);s__(100);
Otu0677	1527	k__Bacteria(100);p__Firmicutes(100);c__Bacilli(100);o__Bacillales(100);f__Thermoactinomycetaceae(100);g__Laceyella(100);s__(100);
Otu0679	1275	k__Bacteria(100);p__Proteobacteria(100);c__Alphaproteobacteria(100);o__Rhizobiales(100);f__Methylobacteriaceae(100);g__(100);s__(100);
Otu0680	2054	k__Bacteria(100);p__Firmicutes(100);c__Clostridia(100);o__Clostridiales(100);f__Ruminococcaceae(100);g__Faecalibacterium(100);s__prausnitzii(100);
Otu0681	59	k__Bacteria(100);p__Proteobacteria(100);c__Gammaproteobacteria(100);o__Alteromonadales(100);f__Shewanellaceae(100);g__(100);s__(100);
Otu0682	751	k__Bacteria(100);p__Actinobacteria(100);c__Actinobacteria(100);o__Actinomycetales(100);f__Nocardioidaceae(100);g__Propionicimonas(100);s__(100);
Otu0685	1062	k__Bacteria(100);p__Proteobacteria(100);c__Alphaproteobacteria(100);o__Rhizobiales(100);f__(100);g__(100);s__(100);
Otu0688	272	k__Bacteria(100);p__Firmicutes(100);c__Bacilli(100);o__Bacillales(100);f__Bacillaceae(100);g__Bacillus(100);s__selenatarsenatis(100);
Otu0690	2553	k__Bacteria(100);p__Firmicutes(100);c__Clostridia(100);o__Clostridiales(100);f__Lachnospiraceae(100);g__Blautia(100);s__producta(100);
Otu0691	70	k__Bacteria(100);p__Firmicutes(100);c__Bacilli(100);o__Bacillales(100);f__Bacillaceae(100);g__Bacillus(100);s__oleronius(100);
Otu0696	2722	k__Bacteria(100);p__Actinobacteria(100);c__Actinobacteria(100);o__Actinomycetales(100);f__Cellulomonadaceae(100);g__Actinotalea(100);s__(100);
Otu0697	1640	k__Bacteria(100);p__Proteobacteria(100);c__Gammaproteobacteria(100);o__Pasteurellales(100);f__Pasteurellaceae(100);g__Haemophilus(100);s__(100);
Otu0699	55	k__Bacteria(100);p__WS2(100);c__(100);o__(100);f__(100);g__(100);s__(100);
Otu0703	179	k__Bacteria(100);p__Proteobacteria(100);c__Betaproteobacteria(100);o__Burkholderiales(100);f__Oxalobacteraceae(100);g__Oxalobacter(100);s__(100);
Otu0704	265	k__Bacteria(100);p__Proteobacteria(100);c__Betaproteobacteria(100);o__Burkholderiales(100);f__Burkholderiaceae(100);g__(100);s__(100);
Otu0708	320	k__Bacteria(100);p__Proteobacteria(100);c__Deltaproteobacteria(100);o__Desulfovibrionales(100);f__Desulfomicrobiaceae(100);g__(100);s__(100);
Otu0709	49	k__Bacteria(100);p__Firmicutes(100);c__Bacilli(100);o__Bacillales(100);f__Paenibacillaceae(100);g__Paenibacillus(100);s__edaphicus(100);
Otu0711	61	k__Bacteria(100);p__Proteobacteria(100);c__Betaproteobacteria(100);o__Burkholderiales(100);f__Burkholderiaceae(100);g__Candidatus_Glomeribacter(100);s__(100);
Otu0712	934	k__Bacteria(100);p__Proteobacteria(100);c__Betaproteobacteria(100);o__Neisseriales(100);f__Neisseriaceae(100);g__Neisseria(100);s__subflava(100);
Otu0713	47	k__Bacteria(100);p__Proteobacteria(100);c__Alphaproteobacteria(100);o__Rhodobacterales(100);f__Rhodobacteraceae(100);g__Rhodovulum(100);s__marinum(100);
Otu0717	1586	k__Bacteria(100);p__Cyanobacteria(100);c__4C0d-2(100);o__MLE1-12(100);f__(100);g__(100);s__(100);
Otu0718	964	k__Bacteria(100);p__Proteobacteria(100);c__Betaproteobacteria(100);o__ASSO-13(100);f__(100);g__(100);s__(100);
Otu0722	45	k__Bacteria(100);p__Thermi(100);c__Deinococci(100);o__Deinococcales(100);f__Deinococcaceae(100);g__Deinococcus(100);s__murrayi(100);
Otu0727	2248	k__Bacteria(100);p__Firmicutes(100);c__Clostridia(100);o__Clostridiales(100);f__Acidaminobacteraceae(100);g__Guggenheimella(100);s__(100);
Otu0734	2116	k__Bacteria(100);p__Firmicutes(100);c__Clostridia(100);o__Clostridiales(100);f__Caldicoprobacteraceae(100);g__Caldicoprobacter(100);s__(100);
Otu0735	50	k__Bacteria(100);p__Actinobacteria(100);c__Actinobacteria(100);o__Actinomycetales(100);f__Pseudonocardiaceae(100);g__(100);s__(100);
Otu0739	56	k__Bacteria(100);p__Actinobacteria(100);c__Actinobacteria(100);o__Actinomycetales(100);f__Nocardiopsaceae(100);g__Nocardiopsis(100);s__exhalans(100);
Otu0752	357	k__Bacteria(100);p__Actinobacteria(100);c__Actinobacteria(100);o__Actinomycetales(100);f__Actinosynnemataceae(100);g__(100);s__(100);
Otu0753	403	k__Bacteria(100);p__Firmicutes(100);c__Bacilli(100);o__Bacillales(100);f__Staphylococcaceae(100);g__Staphylococcus(100);s__haemolyticus(100);
Otu0756	830	k__Bacteria(100);p__Actinobacteria(100);c__Actinobacteria(100);o__Actinomycetales(100);f__Pseudonocardiaceae(100);g__Saccharomonospora(100);s__(100);
Otu0761	51	k__Bacteria(100);p__Proteobacteria(100);c__Gammaproteobacteria(100);o__Xanthomonadales(100);f__Xanthomonadaceae(100);g__(100);s__(100);
Otu0763	686	k__Bacteria(100);p__Proteobacteria(100);c__Betaproteobacteria(100);o__Burkholderiales(100);f__Comamonadaceae(100);g__Acidovorax(100);s__(100);
Otu0765	35	k__Bacteria(100);p__Bacteroidetes(100);c__Flavobacteriia(100);o__Flavobacteriales(100);f__Weeksellaceae(100);g__Riemerella(100);s__(100);
Otu0772	892	k__Bacteria(100);p__Proteobacteria(100);c__Alphaproteobacteria(100);o__Rhizobiales(100);f__Aurantimonadaceae(100);g__(100);s__(100);
Otu0776	31	k__Bacteria(100);p__Proteobacteria(100);c__Alphaproteobacteria(100);o__Rhizobiales(100);f__Bartonellaceae(100);g__Bartonella(100);s__bacilliformis(100);
Otu0777	569	k__Bacteria(100);p__Proteobacteria(100);c__Gammaproteobacteria(100);o__Alteromonadales(100);f__Idiomarinaceae(100);g__(100);s__(100);
Otu0778	158	k__Bacteria(100);p__Cyanobacteria(100);c__ML635J-21(100);o__(100);f__(100);g__(100);s__(100);
Otu0781	31	k__Bacteria(100);p__Spirochaetes(100);c__Spirochaetes(100);o__M2PT2-76(100);f__(100);g__(100);s__(100);
Otu0793	190	k__Bacteria(100);p__Firmicutes(100);c__Bacilli(100);o__Lactobacillales(100);f__Leuconostocaceae(100);g__(100);s__(100);
Otu0796	107	k__Bacteria(100);p__Proteobacteria(100);c__Gammaproteobacteria(100);o__Pseudomonadales(100);f__Pseudomonadaceae(100);g__Pseudomonas(100);s__balearica(100);
Otu0798	344	k__Bacteria(100);p__Actinobacteria(100);c__Actinobacteria(100);o__Actinomycetales(100);f__Micromonosporaceae(100);g__(100);s__(100);
Otu0800	59	k__Bacteria(100);p__Firmicutes(100);c__Bacilli(100);o__Bacillales(100);f__Staphylococcaceae(100);g__Staphylococcus(100);s__pettenkoferi(100);
Otu0805	6664	k__Bacteria(100);p__Proteobacteria(100);c__Betaproteobacteria(100);o__Burkholderiales(100);f__Comamonadaceae(100);g__Diaphorobacter(100);s__(100);
Otu0809	51	k__Bacteria(100);p__Firmicutes(100);c__Clostridia(100);o__Clostridiales(100);f__Clostridiaceae(100);g__Clostridium(100);s__pasteurianum(100);
Otu0811	1128	k__Bacteria(100);p__Actinobacteria(100);c__Actinobacteria(100);o__Actinomycetales(100);f__Corynebacteriaceae(100);g__Corynebacterium(100);s__durum(100);
Otu0812	27	k__Bacteria(100);p__Firmicutes(100);c__Bacilli(100);o__Bacillales(100);f__Bacillaceae(100);g__Bacillus(100);s__asahii(100);
Otu0814	682	k__Bacteria(100);p__Proteobacteria(100);c__Gammaproteobacteria(100);o__Alteromonadales(100);f__Shewanellaceae(100);g__Shewanella(100);s__(100);
Otu0815	1028	k__Bacteria(100);p__Thermi(100);c__Deinococci(100);o__Deinococcales(100);f__Trueperaceae(100);g__Truepera(100);s__(100);
Otu0817	63	k__Bacteria(100);p__Proteobacteria(100);c__Alphaproteobacteria(100);o__Rhizobiales(100);f__Bradyrhizobiaceae(100);g__Bosea(100);s__genosp.(100);
Otu0820	273	k__Bacteria(100);p__Bacteroidetes(100);c__Flavobacteriia(100);o__Flavobacteriales(100);f__Cryomorphaceae(100);g__Fluviicola(100);s__(100);
Otu0824	26	k__Bacteria(100);p__Actinobacteria(100);c__Actinobacteria(100);o__Actinomycetales(100);f__Thermomonosporaceae(100);g__Actinoallomurus(100);s__(100);
Otu0825	180	k__Bacteria(100);p__Bacteroidetes(100);c__Flavobacteriia(100);o__Flavobacteriales(100);f__Flavobacteriaceae(100);g__Capnocytophaga(100);s__(100);
Otu0826	28	k__Bacteria(100);p__Proteobacteria(100);c__Alphaproteobacteria(100);o__Rhizobiales(100);f__Rhizobiaceae(100);g__Shinella(100);s__(100);
Otu0827	25	k__Bacteria(100);p__Firmicutes(100);c__Erysipelotrichi(100);o__Erysipelotrichales(100);f__Erysipelotrichaceae(100);g__Catenibacterium(100);s__mitsuokai(100);
Otu0832	29	k__Bacteria(100);p__Firmicutes(100);c__Bacilli(100);o__Bacillales(100);f__Bacillaceae(100);g__Bacillus(100);s__trypoxylicola(100);
Otu0834	42	k__Bacteria(100);p__Proteobacteria(100);c__Betaproteobacteria(100);o__Rhodocyclales(100);f__Rhodocyclaceae(100);g__Denitratisoma(100);s__(100);
Otu0836	261	k__Bacteria(100);p__Proteobacteria(100);c__Betaproteobacteria(100);o__Rhodocyclales(100);f__Rhodocyclaceae(100);g__Propionivibrio(100);s__(100);
Otu0842	204	k__Bacteria(100);p__Proteobacteria(100);c__Alphaproteobacteria(100);o__Sphingomonadales(100);f__Sphingomonadaceae(100);g__Sphingopyxis(100);s__(100);
Otu0845	145	k__Bacteria(100);p__Actinobacteria(100);c__Actinobacteria(100);o__Actinomycetales(100);f__Actinomycetaceae(100);g__Arcanobacterium(100);s__(100);
Otu0846	29	k__Bacteria(100);p__Firmicutes(100);c__Clostridia(100);o__Clostridiales(100);f__Clostridiaceae(100);g__Thermohalobacter(100);s__(100);
Otu0850	244	k__Bacteria(100);p__Proteobacteria(100);c__Alphaproteobacteria(100);o__Sphingomonadales(100);f__Sphingomonadaceae(100);g__Sphingopyxis(100);s__alaskensis(100);
Otu0854	174	k__Bacteria(100);p__Acidobacteria(100);c__Solibacteres(100);o__Solibacterales(100);f__(100);g__(100);s__(100);
Otu0857	433	k__Bacteria(100);p__Proteobacteria(100);c__Alphaproteobacteria(100);o__Rhizobiales(100);f__Beijerinckiaceae(100);g__(100);s__(100);
Otu0858	22	k__Bacteria(100);p__Bacteroidetes(100);c__Flavobacteriia(100);o__Flavobacteriales(100);f__Flavobacteriaceae(100);g__Myroides(100);s__odoratimimus(100);
Otu0862	20	k__Bacteria(100);p__Actinobacteria(100);c__Actinobacteria(100);o__Actinomycetales(100);f__Micromonosporaceae(100);g__Couchioplanes(100);s__caeruleus(100);
Otu0865	34	k__Bacteria(100);p__Firmicutes(100);c__Clostridia(100);o__Clostridiales(100);f__Peptococcaceae(100);g__Peptococcus(100);s__(100);
Otu0869	514	k__Bacteria(100);p__Actinobacteria(100);c__Actinobacteria(100);o__Actinomycetales(100);f__Microbacteriaceae(100);g__Cryocola(100);s__(100);
Otu0870	20	k__Bacteria(100);p__Firmicutes(100);c__Clostridia(100);o__Clostridiales(100);f__Clostridiaceae(100);g__Clostridium(100);s__hiranonis(100);
Otu0871	18	k__Bacteria(100);p__Proteobacteria(100);c__Betaproteobacteria(100);o__Rhodocyclales(100);f__Rhodocyclaceae(100);g__Rhodocyclus(100);s__(100);
Otu0874	20	k__Bacteria(100);p__Proteobacteria(100);c__Gammaproteobacteria(100);o__Pasteurellales(100);f__Pasteurellaceae(100);g__Actinobacillus(100);s__porcinus(100);
Otu0877	642	k__Bacteria(100);p__Proteobacteria(100);c__Betaproteobacteria(100);o__Rhodocyclales(100);f__Rhodocyclaceae(100);g__Dechloromonas(100);s__(100);
Otu0878	53	k__Bacteria(100);p__Proteobacteria(100);c__Alphaproteobacteria(100);o__Rhizobiales(100);f__Bradyrhizobiaceae(100);g__(100);s__(100);
Otu0879	27	k__Bacteria(100);p__Proteobacteria(100);c__Betaproteobacteria(100);o__Burkholderiales(100);f__Burkholderiaceae(100);g__Burkholderia(100);s__andropogonis(100);
Otu0886	18	k__Bacteria(100);p__Proteobacteria(100);c__Alphaproteobacteria(100);o__Rhodobacterales(100);f__Rhodobacteraceae(100);g__Sagittula(100);s__(100);
Otu0888	126	k__Bacteria(100);p__Firmicutes(100);c__Clostridia(100);o__Clostridiales(100);f__Tissierellaceae(100);g__ph2(100);s__(100);
Otu0891	625	k__Bacteria(100);p__Bacteroidetes(100);c__Flavobacteriia(100);o__Flavobacteriales(100);f__Cryomorphaceae(100);g__Brumimicrobium(100);s__(100);
Otu0892	167	k__Bacteria(100);p__Firmicutes(100);c__Bacilli(100);o__Bacillales(100);f__Paenibacillaceae(100);g__Ammoniphilus(100);s__oxalaticus(100);
Otu0893	195	k__Bacteria(100);p__Bacteroidetes(100);c__Saprospirae(100);o__Saprospirales(100);f__(100);g__(100);s__(100);
Otu0896	17	k__Bacteria(100);p__Proteobacteria(100);c__Gammaproteobacteria(100);o__(100);f__(100);g__(100);s__(100);
Otu0897	27	k__Bacteria(100);p__Proteobacteria(100);c__Alphaproteobacteria(100);o__Rhodospirillales(100);f__Acetobacteraceae(100);g__Acidisoma(100);s__(100);
Otu0905	32	k__Bacteria(100);p__Proteobacteria(100);c__Gammaproteobacteria(100);o__Xanthomonadales(100);f__Xanthomonadaceae(100);g__Luteimonas(100);s__(100);
Otu0919	51	k__Bacteria(100);p__Chloroflexi(100);c__Thermomicrobia(100);o__JG30-KF-CM45(100);f__(100);g__(100);s__(100);
Otu0930	52	k__Bacteria(100);p__Firmicutes(100);c__Bacilli(100);o__Bacillales(100);f__Bacillaceae(100);g__Geobacillus(100);s__(100);
Otu0935	92	k__Bacteria(100);p__Actinobacteria(100);c__Thermoleophilia(100);o__Solirubrobacterales(100);f__Solirubrobacteraceae(100);g__Solirubrobacter(100);s__(100);
Otu0936	12	k__Bacteria(100);p__Proteobacteria(100);c__Betaproteobacteria(100);o__Methylophilales(100);f__Methylophilaceae(100);g__Methylobacillus(100);s__(100);
Otu0945	18	k__Bacteria(100);p__Proteobacteria(100);c__Gammaproteobacteria(100);o__Oceanospirillales(100);f__Hahellaceae(100);g__Hahella(100);s__(100);
Otu0949	11	k__Bacteria(100);p__Firmicutes(100);c__Bacilli(100);o__Bacillales(100);f__Bacillaceae(100);g__Terribacillus(100);s__(100);
Otu0952	295	k__Bacteria(100);p__Firmicutes(100);c__Clostridia(100);o__Thermoanaerobacterales(100);f__Caldicellulosiruptoraceae(100);g__Caldicellulosiruptor(100);s__saccharolyticus(100);
Otu0954	20	k__Bacteria(100);p__Firmicutes(100);c__Clostridia(100);o__Clostridiales(100);f__Veillonellaceae(100);g__Mitsuokella(100);s__(100);
Otu0958	191	k__Bacteria(100);p__Actinobacteria(100);c__Actinobacteria(100);o__Actinomycetales(100);f__Cellulomonadaceae(100);g__Cellulomonas(100);s__(100);
Otu0962	10	k__Bacteria(100);p__Actinobacteria(100);c__Actinobacteria(100);o__Actinomycetales(100);f__Glycomycetaceae(100);g__(100);s__(100);
Otu0964	11	k__Bacteria(100);p__Proteobacteria(100);c__Gammaproteobacteria(100);o__Pseudomonadales(100);f__Moraxellaceae(100);g__Perlucidibaca(100);s__(100);
Otu0966	38	k__Bacteria(100);p__Firmicutes(100);c__Bacilli(100);o__Lactobacillales(100);f__Lactobacillaceae(100);g__Lactobacillus(100);s__helveticus(100);
Otu0969	28	k__Bacteria(100);p__Firmicutes(100);c__Bacilli(100);o__Bacillales(100);f__Thermoactinomycetaceae(100);g__(100);s__(100);
Otu0970	167	k__Bacteria(100);p__Firmicutes(100);c__Bacilli(100);o__Bacillales(100);f__Bacillaceae(100);g__Bacillus(100);s__thermoamylovorans(100);
Otu0977	11	k__Bacteria(100);p__Proteobacteria(100);c__Gammaproteobacteria(100);o__Enterobacteriales(100);f__Enterobacteriaceae(100);g__Erwinia(100);s__oleae(100);
Otu0985	8	k__Bacteria(100);p__Proteobacteria(100);c__Gammaproteobacteria(100);o__Xanthomonadales(100);f__Sinobacteraceae(100);g__Hydrocarboniphaga(100);s__(100);
Otu0993	8	k__Bacteria(100);p__Actinobacteria(100);c__Actinobacteria(100);o__Actinomycetales(100);f__Streptomycetaceae(100);g__Streptomyces(100);s__rubrolavendulae(100);
Otu0995	8	k__Bacteria(100);p__Actinobacteria(100);c__Actinobacteria(100);o__Actinomycetales(100);f__Pseudonocardiaceae(100);g__Amycolatopsis(100);s__lactamdurans(100);
Otu0996	34	k__Bacteria(100);p__Firmicutes(100);c__Clostridia(100);o__Clostridiales(100);f__Veillonellaceae(100);g__Dialister(100);s__(100);
Otu0997	200	k__Bacteria(100);p__Proteobacteria(100);c__Betaproteobacteria(100);o__Burkholderiales(100);f__Comamonadaceae(100);g__Tepidimonas(100);s__(100);
Otu1004	22	k__Bacteria(100);p__Proteobacteria(100);c__Alphaproteobacteria(100);o__Rickettsiales(100);f__mitochondria(100);g__(100);s__(100);
Otu1007	8	k__Bacteria(100);p__Proteobacteria(100);c__Alphaproteobacteria(100);o__Rhizobiales(100);f__Methylobacteriaceae(100);g__Methylobacterium(100);s__hispanicum(100);
Otu1010	39	k__Bacteria(100);p__Proteobacteria(100);c__Gammaproteobacteria(100);o__Xanthomonadales(100);f__Xanthomonadaceae(100);g__Stenotrophomonas(100);s__(100);
Otu1014	15	k__Bacteria(100);p__Proteobacteria(100);c__Gammaproteobacteria(100);o__Pasteurellales(100);f__Pasteurellaceae(100);g__Aggregatibacter(100);s__pneumotropica(100);
Otu1041	9	k__Bacteria(100);p__Firmicutes(100);c__AHT28(100);o__(100);f__(100);g__(100);s__(100);
Otu1044	8	k__Bacteria(100);p__Bacteroidetes(100);c__Bacteroidia(100);o__Bacteroidales(100);f__Prevotellaceae(100);g__Prevotella(100);s__melaninogenica(100);
Otu1045	6	k__Bacteria(100);p__Thermi(100);c__Deinococci(100);o__Deinococcales(100);f__Deinococcaceae(100);g__Deinobacterium(100);s__(100);
Otu1050	6	k__Bacteria(100);p__Firmicutes(100);c__Bacilli(100);o__Bacillales(100);f__Planococcaceae(100);g__Sporosarcina(100);s__ginsengi(100);
Otu1052	16	k__Bacteria(100);p__Proteobacteria(100);c__Alphaproteobacteria(100);o__Rhodobacterales(100);f__Rhodobacteraceae(100);g__Amaricoccus(100);s__(100);
Otu1063	178	k__Bacteria(100);p__Proteobacteria(100);c__Alphaproteobacteria(100);o__Rhizobiales(100);f__Phyllobacteriaceae(100);g__Phyllobacterium(100);s__(100);
Otu1064	44	k__Bacteria(100);p__Proteobacteria(100);c__Alphaproteobacteria(100);o__Rhizobiales(100);f__Methylocystaceae(100);g__Methylopila(100);s__(100);
Otu1083	5	k__Bacteria(100);p__Proteobacteria(100);c__Gammaproteobacteria(100);o__Methylococcales(100);f__Methylococcaceae(100);g__Methylomicrobium(100);s__buryatense(100);
Otu1085	154	k__Bacteria(100);p__Firmicutes(100);c__Clostridia(100);o__Clostridiales(100);f__Lachnospiraceae(100);g__Blautia(100);s__obeum(100);
Otu1129	4	k__Bacteria(100);p__Actinobacteria(100);c__Actinobacteria(100);o__Actinomycetales(100);f__Tsukamurellaceae(100);g__Tsukamurella(100);s__(100);
Otu1131	3	k__Bacteria(100);p__Proteobacteria(100);c__Alphaproteobacteria(100);o__Rhizobiales(100);f__Methylocystaceae(100);g__Pleomorphomonas(100);s__(100);
Otu1139	12	k__Bacteria(100);p__Actinobacteria(100);c__Actinobacteria(100);o__Actinomycetales(100);f__ACK-M1(100);g__(100);s__(100);
Otu1140	3	k__Bacteria(100);p__Proteobacteria(100);c__Gammaproteobacteria(100);o__Pseudomonadales(100);f__Pseudomonadaceae(100);g__Azorhizophilus(100);s__(100);
Otu1141	3	k__Bacteria(100);p__Proteobacteria(100);c__Epsilonproteobacteria(100);o__Campylobacterales(100);f__Helicobacteraceae(100);g__Helicobacter(100);s__(100);
Otu1155	3	k__Bacteria(100);p__Proteobacteria(100);c__Alphaproteobacteria(100);o__Rhodospirillales(100);f__Rhodospirillaceae(100);g__Oleomonas(100);s__(100);
Otu1164	3	k__Bacteria(100);p__Proteobacteria(100);c__Betaproteobacteria(100);o__Rhodocyclales(100);f__Rhodocyclaceae(100);g__K82(100);s__(100);
Otu1166	3	k__Bacteria(100);p__Thermi(100);c__Deinococci(100);o__Thermales(100);f__Thermaceae(100);g__(100);s__(100);
Otu1184	2	k__Bacteria(100);p__Bacteroidetes(100);c__Flavobacteriia(100);o__Flavobacteriales(100);f__Flavobacteriaceae(100);g__Salinimicrobium(100);s__(100);
Otu1216	16	k__Bacteria(100);p__Proteobacteria(100);c__Gammaproteobacteria(100);o__Oceanospirillales(100);f__Halomonadaceae(100);g__Haererehalobacter(100);s__salaria(100);
Otu1219	74	k__Bacteria(100);p__Proteobacteria(100);c__Alphaproteobacteria(100);o__Rhizobiales(100);f__Beijerinckiaceae(100);g__Methylocella(100);s__(100);
Otu1228	2	k__Bacteria(100);p__Proteobacteria(100);c__Betaproteobacteria(100);o__Burkholderiales(100);f__Comamonadaceae(100);g__Alicycliphilus(100);s__(100);
Otu1237	31	k__Bacteria(100);p__Proteobacteria(100);c__Alphaproteobacteria(100);o__Rhodobacterales(100);f__Rhodobacteraceae(100);g__Rubellimicrobium(100);s__(100);
Otu1266	1	k__Bacteria(100);p__Firmicutes(100);c__Bacilli(100);o__Bacillales(100);f__Bacillaceae(100);g__Virgibacillus(100);s__marismortui(100);
Otu1267	1	k__Bacteria(100);p__Firmicutes(100);c__Bacilli(100);o__Lactobacillales(100);f__Enterococcaceae(100);g__Enterococcus(100);s__haemoperoxidus(100);
Otu1273	10	k__Bacteria(100);p__Actinobacteria(100);c__Actinobacteria(100);o__Actinomycetales(100);f__Micrococcaceae(100);g__Rothia(100);s__mucilaginosa(100);
Otu1278	1	k__Bacteria(100);p__Proteobacteria(100);c__Gammaproteobacteria(100);o__Pasteurellales(100);f__Pasteurellaceae(100);g__Aggregatibacter(100);s__segnis(100);
Otu1293	1	k__Bacteria(100);p__Proteobacteria(100);c__Alphaproteobacteria(100);o__Rhodospirillales(100);f__Rhodospirillaceae(100);g__Azospirillum(100);s__brasilense(100);
Otu1306	1	k__Bacteria(100);p__Actinobacteria(100);c__Actinobacteria(100);o__Actinomycetales(100);f__Micrococcaceae(100);g__Rothia(100);s__dentocariosa(100);
Otu1311	4	k__Bacteria(100);p__Proteobacteria(100);c__Gammaproteobacteria(100);o__Xanthomonadales(100);f__Xanthomonadaceae(100);g__Lysobacter(100);s__(100);
Otu1312	1	k__Bacteria(100);p__Actinobacteria(100);c__Actinobacteria(100);o__Actinomycetales(100);f__Dermabacteraceae(100);g__Dermabacter(100);s__(100);
Otu1327	1	k__Bacteria(100);p__Proteobacteria(100);c__Gammaproteobacteria(100);o__Xanthomonadales(100);f__Xanthomonadaceae(100);g__Pseudoxanthomonas(100);s__(100);
Otu1331	1	k__Bacteria(100);p__Firmicutes(100);c__Erysipelotrichi(100);o__Erysipelotrichales(100);f__Erysipelotrichaceae(100);g__Catenibacterium(100);s__(100);
Otu1348	1	k__Bacteria(100);p__Proteobacteria(100);c__Betaproteobacteria(100);o__Rhodocyclales(100);f__Rhodocyclaceae(100);g__Thauera(100);s__(100);
